# Supplementary material for: Uncovering Interfacial Oxygen‐Bridged Binuclear Metal Centers of Heterogenized Molecular Catalyst for Water Electrolysis
Source: Adv Sci (Weinh). 2025 Mar 30;12(22):2417607. doi: 10.1002/advs.202417607 (PMC12165092; doi:10.1002/advs.202417607)
Supplement: Supplementary file 2 — Supporting Information [file ADVS-12-2417607-s002.xlsx]

## Sheet: Figure1a
Wavelength (nm)	Abs of bpy	Abs of Cu(OH)2	Abs of (bpy)Cu(OH)2
400	0.00068	-0.00453	0.00504
399	0.00031	-0.00507	0.00561
398	0.00051	-0.00461	0.00561
397	0.00013	-0.00454	0.00554
396	0.00034	-0.00448	0.00489
395	0.00066	-0.00473	0.00605
394	0.00083	-0.0032	0.00622
393	0.0003	-0.00452	0.00543
392	-0.00052	-0.00513	0.00507
391	0.00078	-0.00468	0.00534
390	0.00063	-0.005	0.00507
389	0.00011	-0.00507	0.00499
388	0.00022	-0.00481	0.00531
387	0.00021	-0.00475	0.00512
386	0.00025	-0.00429	0.00596
385	-0.001	-0.00507	0.00535
384	-0.00032	-0.00521	0.00515
383	0.00053	-0.00472	0.00646
382	0.00036	-0.00517	0.00557
381	0.00137	-0.00434	0.00669
380	-0.0001	-0.00596	0.00533
379	0.00193	-0.00414	0.00678
378	0.00052	-0.00478	0.00579
377	0.00046	-0.00494	0.00599
376	0	-0.00492	0.00672
375	-0.00017	-0.00564	0.00556
374	0.00013	-0.00475	0.00645
373	0.00095	-0.00514	0.00627
372	0.00093	-0.00468	0.00673
371	0.00134	-0.00511	0.00712
370	0.00027	-0.00425	0.00559
369	0.00056	-0.00505	0.00588
368	0.00053	-0.00546	0.00641
367	2e-05	-0.00603	0.00638
366	1e-05	-0.00449	0.00624
365	-0.00012	-0.00546	0.00663
364	0.00205	-0.00463	0.00627
363	0.00041	-0.00526	0.00629
362	0.00022	-0.00442	0.00698
361	0.00142	-0.00457	0.00702
360	5e-05	-0.00581	0.00583
359	0.0006	-0.00571	0.00656
358	0.00094	-0.00472	0.00738
357	0.00071	-0.00575	0.00627
356	5e-05	-0.00582	0.00743
355	0.00035	-0.00528	0.00657
354	0.00108	-0.00517	0.00837
353	0.00093	-0.00533	0.00672
352	0.00114	-0.00501	0.00724
351	0.00046	-0.0054	0.00632
350	0.00088	-0.00506	0.00695
349	0.00043	-0.00549	0.00752
348	0.00028	-0.00605	0.00741
347	-0.00027	-0.00709	0.00633
346	-0.00067	-0.00628	0.00719
345	0.00011	-0.00602	0.00721
344	0.00059	-0.00552	0.0085
343	-0.0012	-0.00701	0.00671
342	-0.0001	-0.00645	0.00675
341	0.00151	-0.00596	0.00906
340	0.00017	-0.00668	0.00834
339	0.00136	-0.00454	0.00984
338	0.00047	-0.00554	0.01017
337	0.00081	-0.00581	0.00969
336	0.00014	-0.00631	0.01107
335	-1e-05	-0.00573	0.01167
334	0.00031	-0.00683	0.01134
333	0	-0.00567	0.01392
332	0.00034	-0.00682	0.01504
331	0.00102	-0.00585	0.01713
330	0.00153	-0.00506	0.01944
329	0.00096	-0.00467	0.02232
328	-0.00015	-0.00501	0.02448
327	-1e-05	-0.00371	0.02929
326	0.00118	-0.00386	0.03583
325	0.00089	-0.0031	0.04399
324	0.00062	-0.00246	0.05459
323	0.00112	-0.0009	0.06991
322	0.00102	-0.0005	0.09373
321	0.00057	0.00097	0.12676
320	0.00136	0.00234	0.17171
319	0.0011	0.00525	0.23634
318	0.00092	0.00705	0.3156
317	0.0005	0.0092	0.41217
316	0.00087	0.01129	0.51355
315	0.00093	0.01421	0.61572
314	0.00049	0.01677	0.70926
313	0.00153	0.01993	0.78226
312	0.00062	0.0223	0.82771
311	0.00032	0.02615	0.84342
310	0.00142	0.02828	0.83769
309	0.00076	0.03171	0.82261
308	0.00081	0.03529	0.81071
307	0.00089	0.04054	0.80368
306	0.0015	0.04817	0.80805
305	0.00104	0.05866	0.8187
304	0.00172	0.07199	0.83414
303	0.00152	0.08977	0.85281
302	0.00118	0.11289	0.86561
301	0.00235	0.14318	0.87532
300	0.00148	0.18027	0.87864
299	0.00116	0.23096	0.87458
298	0.00149	0.28981	0.86151
297	0.00207	0.35796	0.84359
296	0.00218	0.43124	0.82085
295	0.00232	0.49808	0.80004
294	0.00194	0.56017	0.78338
293	0.00219	0.62425	0.77148
292	0.00287	0.68949	0.76402
291	0.00215	0.75474	0.75449
290	0.00253	0.82165	0.74887
289	0.0027	0.88905	0.73819
288	0.00295	0.95669	0.72959
287	0.00325	1.02063	0.71928
286	0.003	1.07556	0.70589
285	0.00307	1.12475	0.69527
284	0.00344	1.16428	0.68064
283	0.0031	1.18987	0.66576
282	0.00367	1.20856	0.65141
281	0.00397	1.21657	0.63704
280	0.00472	1.218	0.62301
279	0.00483	1.21064	0.60774
278	0.00463	1.19519	0.59096
277	0.00464	1.17441	0.57674
276	0.00471	1.14802	0.5611
275	0.00518	1.11709	0.54755
274	0.00519	1.08122	0.53265
273	0.00549	1.0398	0.51769
272	0.0065	0.9967	0.50523
271	0.00657	0.95186	0.49329
270	0.00737	0.90789	0.48329
269	0.00629	0.86306	0.47468
268	0.00791	0.8209	0.47061
267	0.00787	0.77889	0.46948
266	0.00904	0.73664	0.47553
265	0.00896	0.69638	0.48577
264	0.00989	0.65792	0.50374
263	0.00935	0.62203	0.52419
262	0.01071	0.58982	0.54837
261	0.01042	0.55788	0.56984
260	0.01197	0.53173	0.59081
259	0.01189	0.50602	0.61185
258	0.01277	0.48587	0.63677
257	0.01471	0.46565	0.66451
256	0.01437	0.44869	0.69412
255	0.01561	0.43293	0.72698
254	0.01514	0.41746	0.75905
253	0.0158	0.4054	0.78912
252	0.01787	0.39757	0.82043
251	0.01819	0.39073	0.84986
250	0.01898	0.3899	0.88252

## Sheet: Figure1b
Field(G)	Intensity of bpy	Intensity of Cu)(OH)2	Intensity of (bpy)Cu(OH)2
2320	-1.2376	-1.27654	-1.29184
2320.1	-1.25999	-1.26644	-1.27992
2320.2	-1.28523	-1.28786	-1.326
2320.3	-1.25792	-1.25937	-1.33787
2320.4	-1.28376	-1.30839	-1.324
2320.5	-1.30219	-1.31898	-1.24412
2320.6	-1.34376	-1.27502	-1.27423
2320.7	-1.23155	-1.24508	-1.31529
2320.8	-1.30762	-1.30837	-1.25285
2320.9	-1.28904	-1.28583	-1.30253
2321	-1.27121	-1.26701	-1.29445
2321.1	-1.19099	-1.35035	-1.32024
2321.2	-1.22062	-1.28873	-1.28899
2321.3	-1.33052	-1.30419	-1.25852
2321.4	-1.25917	-1.20747	-1.26967
2321.5	-1.33015	-1.26863	-1.25898
2321.6	-1.27597	-1.21242	-1.3041
2321.7	-1.28123	-1.30272	-1.29918
2321.8	-1.24002	-1.30863	-1.34687
2321.9	-1.35906	-1.27693	-1.29165
2322	-1.27978	-1.28846	-1.29867
2322.1	-1.32953	-1.26229	-1.34193
2322.2	-1.27034	-1.25555	-1.28967
2322.3	-1.32967	-1.27654	-1.33891
2322.4	-1.24665	-1.28077	-1.27288
2322.5	-1.27367	-1.30214	-1.32579
2322.6	-1.23169	-1.28506	-1.31027
2322.7	-1.27068	-1.29867	-1.2377
2322.8	-1.25886	-1.26202	-1.30706
2322.9	-1.25751	-1.26632	-1.24752
2323	-1.21908	-1.28579	-1.23044
2323.1	-1.24195	-1.20199	-1.27845
2323.2	-1.3054	-1.31187	-1.30185
2323.3	-1.27961	-1.33717	-1.31319
2323.4	-1.30193	-1.34388	-1.326
2323.5	-1.311	-1.28335	-1.26644
2323.6	-1.30861	-1.26149	-1.33088
2323.7	-1.3296	-1.25606	-1.35124
2323.8	-1.29975	-1.28644	-1.32634
2323.9	-1.31568	-1.26957	-1.28053
2324	-1.25174	-1.30919	-1.35363
2324.1	-1.31418	-1.28258	-1.29601
2324.2	-1.30279	-1.30383	-1.31645
2324.3	-1.33039	-1.24834	-1.24935
2324.4	-1.27466	-1.25802	-1.34883
2324.5	-1.29481	-1.28607	-1.25794
2324.6	-1.22861	-1.27377	-1.26566
2324.7	-1.32844	-1.33418	-1.2756
2324.8	-1.29925	-1.22735	-1.3101
2324.9	-1.25264	-1.27864	-1.32574
2325	-1.26687	-1.30535	-1.31413
2325.1	-1.26682	-1.27237	-1.26839
2325.2	-1.28171	-1.2744	-1.35303
2325.3	-1.20938	-1.26887	-1.29114
2325.4	-1.31546	-1.32649	-1.28887
2325.5	-1.29536	-1.26714	-1.28576
2325.6	-1.29563	-1.26892	-1.32345
2325.7	-1.19249	-1.23179	-1.25908
2325.8	-1.30311	-1.33616	-1.30067
2325.9	-1.29235	-1.29828	-1.33182
2326	-1.24721	-1.21172	-1.31597
2326.1	-1.20957	-1.26492	-1.27493
2326.2	-1.30325	-1.22547	-1.27271
2326.3	-1.23362	-1.24014	-1.2634
2326.4	-1.20962	-1.34077	-1.26344
2326.5	-1.31278	-1.23073	-1.25949
2326.6	-1.30521	-1.3116	-1.26518
2326.7	-1.30417	-1.19374	-1.25674
2326.8	-1.35549	-1.30345	-1.2302
2326.9	-1.32974	-1.26431	-1.32127
2327	-1.2758	-1.25493	-1.30004
2327.1	-1.26938	-1.24574	-1.31734
2327.2	-1.27527	-1.31722	-1.25493
2327.3	-1.23049	-1.30424	-1.3621
2327.4	-1.29281	-1.28759	-1.3337
2327.5	-1.29421	-1.27864	-1.32101
2327.6	-1.30405	-1.26352	-1.26798
2327.7	-1.25218	-1.34263	-1.28482
2327.8	-1.26332	-1.25891	-1.28089
2327.9	-1.3019	-1.26243	-1.28924
2328	-1.30933	-1.2577	-1.30284
2328.1	-1.24853	-1.25768	-1.30226
2328.2	-1.21013	-1.32569	-1.26467
2328.3	-1.26395	-1.2088	-1.34533
2328.4	-1.30673	-1.31324	-1.27611
2328.5	-1.28344	-1.27946	-1.3144
2328.6	-1.31271	-1.2052	-1.31346
2328.7	-1.25336	-1.24301	-1.30306
2328.8	-1.27852	-1.3331	-1.33797
2328.9	-1.27539	-1.28533	-1.36089
2329	-1.29517	-1.26933	-1.3025
2329.1	-1.28364	-1.28885	-1.30197
2329.2	-1.20125	-1.26381	-1.23526
2329.3	-1.31013	-1.26356	-1.29819
2329.4	-1.28644	-1.31001	-1.35652
2329.5	-1.28634	-1.25872	-1.28332
2329.6	-1.29025	-1.24373	-1.31565
2329.7	-1.25604	-1.29237	-1.32417
2329.8	-1.25512	-1.29237	-1.36999
2329.9	-1.24414	-1.26161	-1.27042
2330	-1.21406	-1.2565	-1.26829
2330.1	-1.29758	-1.26907	-1.23169
2330.2	-1.25488	-1.23015	-1.27756
2330.3	-1.30979	-1.3351	-1.2777
2330.4	-1.32967	-1.30263	-1.35471
2330.5	-1.24147	-1.20581	-1.3268
2330.6	-1.19495	-1.27749	-1.33124
2330.7	-1.32953	-1.29881	-1.31811
2330.8	-1.24861	-1.23654	-1.3145
2330.9	-1.26048	-1.25809	-1.351
2331	-1.28347	-1.28793	-1.32045
2331.1	-1.30909	-1.33032	-1.23124
2331.2	-1.34518	-1.29003	-1.29568
2331.3	-1.24214	-1.26769	-1.24569
2331.4	-1.33527	-1.23218	-1.22467
2331.5	-1.26969	-1.27095	-1.31218
2331.6	-1.27626	-1.26723	-1.28207
2331.7	-1.26759	-1.26371	-1.27112
2331.8	-1.3122	-1.26352	-1.29433
2331.9	-1.30873	-1.30743	-1.29884
2332	-1.30212	-1.18409	-1.27879
2332.1	-1.27932	-1.24537	-1.35498
2332.2	-1.24031	-1.27283	-1.24122
2332.3	-1.31406	-1.26528	-1.31782
2332.4	-1.34171	-1.27539	-1.33404
2332.5	-1.26207	-1.27261	-1.29288
2332.6	-1.22301	-1.25331	-1.26308
2332.7	-1.21435	-1.27616	-1.23155
2332.8	-1.31491	-1.26624	-1.30542
2332.9	-1.33399	-1.31196	-1.26726
2333	-1.28825	-1.31146	-1.30183
2333.1	-1.2896	-1.22812	-1.27078
2333.2	-1.3184	-1.26091	-1.35105
2333.3	-1.28142	-1.32395	-1.26306
2333.4	-1.32665	-1.30009	-1.27585
2333.5	-1.26974	-1.32127	-1.28916
2333.6	-1.36272	-1.34019	-1.28998
2333.7	-1.28873	-1.31389	-1.29992
2333.8	-1.26521	-1.24492	-1.27056
2333.9	-1.24583	-1.23005	-1.3282
2334	-1.28564	-1.2599	-1.27992
2334.1	-1.31121	-1.27329	-1.3136
2334.2	-1.31141	-1.28125	-1.32017
2334.3	-1.32333	-1.28234	-1.317
2334.4	-1.24144	-1.30009	-1.32195
2334.5	-1.34649	-1.25239	-1.26279
2334.6	-1.27657	-1.30772	-1.30668
2334.7	-1.26142	-1.3158	-1.31003
2334.8	-1.26393	-1.23929	-1.29329
2334.9	-1.27481	-1.30953	-1.32238
2335	-1.30593	-1.26207	-1.26463
2335.1	-1.29015	-1.34144	-1.31396
2335.2	-1.24873	-1.2806	-1.29792
2335.3	-1.28711	-1.33575	-1.31975
2335.4	-1.2729	-1.23828	-1.32026
2335.5	-1.30834	-1.2826	-1.41283
2335.6	-1.27905	-1.31867	-1.32694
2335.7	-1.2867	-1.3352	-1.30955
2335.8	-1.29905	-1.21174	-1.28513
2335.9	-1.18701	-1.28721	-1.31066
2336	-1.25831	-1.24697	-1.29934
2336.1	-1.24134	-1.25104	-1.36919
2336.2	-1.21871	-1.23575	-1.35676
2336.3	-1.30989	-1.29078	-1.28784
2336.4	-1.26007	-1.25061	-1.27213
2336.5	-1.31865	-1.33556	-1.30183
2336.6	-1.28641	-1.29114	-1.31698
2336.7	-1.23056	-1.3483	-1.21165
2336.8	-1.30909	-1.22487	-1.3053
2336.9	-1.29047	-1.30332	-1.28759
2337	-1.29351	-1.30217	-1.29763
2337.1	-1.29729	-1.22168	-1.20033
2337.2	-1.23968	-1.26863	-1.29189
2337.3	-1.31874	-1.26494	-1.26827
2337.4	-1.33423	-1.3046	-1.29739
2337.5	-1.19806	-1.24882	-1.32499
2337.6	-1.26253	-1.24607	-1.30624
2337.7	-1.38649	-1.27358	-1.29898
2337.8	-1.26984	-1.30094	-1.30041
2337.9	-1.29959	-1.23319	-1.28641
2338	-1.25382	-1.34019	-1.2979
2338.1	-1.25966	-1.32214	-1.27276
2338.2	-1.29394	-1.26139	-1.31693
2338.3	-1.27307	-1.27968	-1.32029
2338.4	-1.24745	-1.26675	-1.26291
2338.5	-1.29744	-1.27324	-1.29433
2338.6	-1.27937	-1.24533	-1.37474
2338.7	-1.27162	-1.32574	-1.30053
2338.8	-1.30103	-1.25782	-1.27862
2338.9	-1.28062	-1.27838	-1.32113
2339	-1.25293	-1.32041	-1.28911
2339.1	-1.27932	-1.32663	-1.30284
2339.2	-1.28796	-1.27174	-1.30434
2339.3	-1.29228	-1.2668	-1.32649
2339.4	-1.31331	-1.2798	-1.32207
2339.5	-1.24535	-1.26142	-1.27669
2339.6	-1.31546	-1.23584	-1.35329
2339.7	-1.28928	-1.26926	-1.28386
2339.8	-1.26747	-1.25305	-1.29261
2339.9	-1.29259	-1.32115	-1.30528
2340	-1.32318	-1.27724	-1.31001
2340.1	-1.31758	-1.29242	-1.36
2340.2	-1.27225	-1.27259	-1.29635
2340.3	-1.30301	-1.2701	-1.30796
2340.4	-1.27893	-1.32957	-1.28714
2340.5	-1.27466	-1.28458	-1.29679
2340.6	-1.32115	-1.2799	-1.26887
2340.7	-1.27338	-1.25025	-1.30048
2340.8	-1.28393	-1.28465	-1.27915
2340.9	-1.26378	-1.27659	-1.26366
2341	-1.27992	-1.27814	-1.29804
2341.1	-1.27367	-1.2998	-1.29297
2341.2	-1.28914	-1.29334	-1.27669
2341.3	-1.31939	-1.31577	-1.37857
2341.4	-1.26549	-1.30538	-1.26716
2341.5	-1.26974	-1.28863	-1.29474
2341.6	-1.21809	-1.31194	-1.29355
2341.7	-1.26786	-1.23712	-1.28996
2341.8	-1.22023	-1.25898	-1.27804
2341.9	-1.30395	-1.30144	-1.30185
2342	-1.29954	-1.32444	-1.31563
2342.1	-1.27527	-1.2322	-1.28955
2342.2	-1.26098	-1.23623	-1.30825
2342.3	-1.28931	-1.2116	-1.32096
2342.4	-1.2627	-1.2695	-1.30291
2342.5	-1.26144	-1.2846	-1.28096
2342.6	-1.30014	-1.32745	-1.28096
2342.7	-1.24127	-1.27773	-1.31746
2342.8	-1.31495	-1.2274	-1.24687
2342.9	-1.248	-1.26969	-1.32781
2343	-1.23985	-1.3129	-1.31983
2343.1	-1.29693	-1.28634	-1.33322
2343.2	-1.2777	-1.30347	-1.28279
2343.3	-1.28209	-1.30067	-1.29117
2343.4	-1.30996	-1.29681	-1.2641
2343.5	-1.24858	-1.29177	-1.27025
2343.6	-1.25905	-1.33623	-1.28287
2343.7	-1.33939	-1.28528	-1.31746
2343.8	-1.20728	-1.26038	-1.26243
2343.9	-1.33317	-1.27227	-1.29804
2344	-1.22984	-1.26106	-1.24554
2344.1	-1.24004	-1.29746	-1.29573
2344.2	-1.26043	-1.27382	-1.25495
2344.3	-1.23888	-1.30554	-1.29674
2344.4	-1.28846	-1.30279	-1.29348
2344.5	-1.26311	-1.304	-1.32472
2344.6	-1.26494	-1.27739	-1.32719
2344.7	-1.26747	-1.23283	-1.30545
2344.8	-1.30415	-1.23452	-1.30224
2344.9	-1.26571	-1.25237	-1.33288
2345	-1.25128	-1.29124	-1.27092
2345.1	-1.24677	-1.30892	-1.31273
2345.2	-1.25283	-1.28747	-1.2812
2345.3	-1.33278	-1.3005	-1.27338
2345.4	-1.31616	-1.29389	-1.26562
2345.5	-1.23148	-1.2764	-1.27664
2345.6	-1.31172	-1.31913	-1.34974
2345.7	-1.29503	-1.27592	-1.28371
2345.8	-1.32926	-1.24851	-1.31097
2345.9	-1.21358	-1.26622	-1.34096
2346	-1.22016	-1.31295	-1.31679
2346.1	-1.26328	-1.28499	-1.29288
2346.2	-1.26429	-1.28019	-1.3178
2346.3	-1.30547	-1.25903	-1.26397
2346.4	-1.32887	-1.25121	-1.26359
2346.5	-1.32181	-1.25555	-1.35064
2346.6	-1.27155	-1.28885	-1.25601
2346.7	-1.23085	-1.24767	-1.2749
2346.8	-1.30994	-1.25131	-1.27372
2346.9	-1.27435	-1.24902	-1.33121
2347	-1.34364	-1.25613	-1.2356
2347.1	-1.2855	-1.27961	-1.33011
2347.2	-1.23804	-1.23961	-1.27811
2347.3	-1.28033	-1.30386	-1.2564
2347.4	-1.29013	-1.2695	-1.26366
2347.5	-1.32127	-1.25428	-1.30072
2347.6	-1.24904	-1.28019	-1.25859
2347.7	-1.2537	-1.38842	-1.30253
2347.8	-1.30014	-1.22725	-1.3171
2347.9	-1.29794	-1.29886	-1.29908
2348	-1.29638	-1.29758	-1.27729
2348.1	-1.24332	-1.2571	-1.32665
2348.2	-1.28571	-1.27324	-1.25387
2348.3	-1.20573	-1.27066	-1.28965
2348.4	-1.31505	-1.302	-1.23734
2348.5	-1.26595	-1.22822	-1.35923
2348.6	-1.31671	-1.30294	-1.34265
2348.7	-1.35541	-1.264	-1.35088
2348.8	-1.29034	-1.26521	-1.28803
2348.9	-1.26229	-1.26065	-1.23295
2349	-1.30644	-1.24595	-1.32337
2349.1	-1.29088	-1.28234	-1.29927
2349.2	-1.222	-1.22805	-1.22993
2349.3	-1.29664	-1.25956	-1.28405
2349.4	-1.29657	-1.24554	-1.28945
2349.5	-1.26137	-1.29201	-1.33409
2349.6	-1.23908	-1.30697	-1.34115
2349.7	-1.28484	-1.27213	-1.24291
2349.8	-1.30161	-1.25017	-1.31966
2349.9	-1.27647	-1.28082	-1.35833
2350	-1.24238	-1.35182	-1.36169
2350.1	-1.26619	-1.28241	-1.29394
2350.2	-1.33365	-1.32417	-1.35175
2350.3	-1.27235	-1.31242	-1.29476
2350.4	-1.273	-1.29756	-1.27821
2350.5	-1.25944	-1.28586	-1.28414
2350.6	-1.25293	-1.25983	-1.26646
2350.7	-1.22704	-1.26564	-1.30528
2350.8	-1.29534	-1.23049	-1.3261
2350.9	-1.27688	-1.29799	-1.28685
2351	-1.34058	-1.32897	-1.33611
2351.1	-1.28069	-1.28622	-1.27787
2351.2	-1.25085	-1.27223	-1.33935
2351.3	-1.25227	-1.31811	-1.31831
2351.4	-1.26728	-1.31527	-1.33505
2351.5	-1.24976	-1.21833	-1.31616
2351.6	-1.33353	-1.29462	-1.33573
2351.7	-1.23261	-1.28062	-1.31681
2351.8	-1.19746	-1.35341	-1.32649
2351.9	-1.22048	-1.25814	-1.33693
2352	-1.22699	-1.29112	-1.28907
2352.1	-1.25432	-1.35517	-1.32557
2352.2	-1.26919	-1.23111	-1.29594
2352.3	-1.32774	-1.2321	-1.27744
2352.4	-1.27888	-1.32243	-1.27722
2352.5	-1.27985	-1.26535	-1.27309
2352.6	-1.23753	-1.32989	-1.32026
2352.7	-1.28077	-1.25756	-1.35951
2352.8	-1.28031	-1.29599	-1.33503
2352.9	-1.3033	-1.25594	-1.33059
2353	-1.26508	-1.30632	-1.29025
2353.1	-1.31688	-1.29997	-1.34166
2353.2	-1.29536	-1.26306	-1.25087
2353.3	-1.26262	-1.27732	-1.25722
2353.4	-1.21234	-1.27346	-1.33307
2353.5	-1.26735	-1.27008	-1.27401
2353.6	-1.28692	-1.25215	-1.27778
2353.7	-1.24525	-1.34622	-1.30267
2353.8	-1.28106	-1.26397	-1.26055
2353.9	-1.20216	-1.27261	-1.33182
2354	-1.28323	-1.28176	-1.25995
2354.1	-1.31729	-1.30897	-1.31889
2354.2	-1.2579	-1.32255	-1.32646
2354.3	-1.23111	-1.28369	-1.24957
2354.4	-1.27667	-1.23237	-1.25536
2354.5	-1.30183	-1.28883	-1.30164
2354.6	-1.24091	-1.27121	-1.2949
2354.7	-1.2682	-1.26267	-1.26598
2354.8	-1.30026	-1.30897	-1.31131
2354.9	-1.26074	-1.3012	-1.33727
2355	-1.29691	-1.30045	-1.3094
2355.1	-1.26484	-1.27307	-1.27835
2355.2	-1.235	-1.24219	-1.29322
2355.3	-1.29519	-1.27975	-1.30675
2355.4	-1.24612	-1.23758	-1.31189
2355.5	-1.2915	-1.29363	-1.28979
2355.6	-1.26513	-1.29604	-1.29756
2355.7	-1.30936	-1.31809	-1.31973
2355.8	-1.25524	-1.27034	-1.27613
2355.9	-1.29766	-1.32603	-1.28125
2356	-1.29201	-1.29488	-1.29042
2356.1	-1.23143	-1.28839	-1.33404
2356.2	-1.26366	-1.27148	-1.31577
2356.3	-1.17915	-1.28653	-1.2604
2356.4	-1.27531	-1.30726	-1.31507
2356.5	-1.27806	-1.23683	-1.25068
2356.6	-1.27148	-1.25925	-1.37049
2356.7	-1.2703	-1.31083	-1.25821
2356.8	-1.2758	-1.26653	-1.29758
2356.9	-1.27831	-1.29027	-1.31676
2357	-1.26496	-1.24639	-1.21288
2357.1	-1.2535	-1.25951	-1.2667
2357.2	-1.28552	-1.34021	-1.31433
2357.3	-1.25992	-1.3006	-1.34308
2357.4	-1.2254	-1.2495	-1.27794
2357.5	-1.34509	-1.25198	-1.24682
2357.6	-1.23251	-1.26178	-1.26986
2357.7	-1.29162	-1.27416	-1.27206
2357.8	-1.22311	-1.27119	-1.29717
2357.9	-1.24272	-1.26335	-1.28743
2358	-1.34386	-1.26139	-1.34328
2358.1	-1.2875	-1.24822	-1.28554
2358.2	-1.27657	-1.29703	-1.31831
2358.3	-1.25604	-1.27449	-1.24142
2358.4	-1.28542	-1.21705	-1.32774
2358.5	-1.28106	-1.30323	-1.33922
2358.6	-1.28694	-1.24431	-1.32472
2358.7	-1.28366	-1.26938	-1.26685
2358.8	-1.33751	-1.2613	-1.30743
2358.9	-1.30241	-1.31346	-1.29848
2359	-1.2399	-1.26489	-1.3048
2359.1	-1.29133	-1.24757	-1.2827
2359.2	-1.26733	-1.26209	-1.271
2359.3	-1.2785	-1.31539	-1.27037
2359.4	-1.26378	-1.29782	-1.34509
2359.5	-1.31621	-1.28677	-1.3179
2359.6	-1.2806	-1.27317	-1.27652
2359.7	-1.30723	-1.33853	-1.25295
2359.8	-1.32166	-1.28721	-1.27338
2359.9	-1.26212	-1.21329	-1.33037
2360	-1.22378	-1.22352	-1.2038
2360.1	-1.3115	-1.29264	-1.29925
2360.2	-1.28279	-1.28993	-1.33493
2360.3	-1.24593	-1.29775	-1.30851
2360.4	-1.30357	-1.37368	-1.28511
2360.5	-1.27478	-1.24844	-1.2729
2360.6	-1.23181	-1.26424	-1.21003
2360.7	-1.31167	-1.27749	-1.28784
2360.8	-1.27198	-1.25505	-1.26301
2360.9	-1.24701	-1.27785	-1.28569
2361	-1.25469	-1.28689	-1.31331
2361.1	-1.26728	-1.32335	-1.28221
2361.2	-1.23085	-1.26533	-1.25403
2361.3	-1.25329	-1.30663	-1.21736
2361.4	-1.28969	-1.29925	-1.26928
2361.5	-1.29404	-1.253	-1.29983
2361.6	-1.24723	-1.38441	-1.34258
2361.7	-1.29568	-1.27119	-1.26825
2361.8	-1.3062	-1.17584	-1.30241
2361.9	-1.24849	-1.31667	-1.30154
2362	-1.25985	-1.28849	-1.24378
2362.1	-1.28728	-1.2882	-1.2641
2362.2	-1.26868	-1.25379	-1.24289
2362.3	-1.22882	-1.28048	-1.29249
2362.4	-1.26846	-1.24962	-1.3046
2362.5	-1.28496	-1.29753	-1.26972
2362.6	-1.28844	-1.34125	-1.3124
2362.7	-1.30576	-1.27343	-1.31194
2362.8	-1.25295	-1.2915	-1.30311
2362.9	-1.30468	-1.32786	-1.35334
2363	-1.25534	-1.29097	-1.33322
2363.1	-1.27326	-1.25705	-1.28185
2363.2	-1.21855	-1.30345	-1.28559
2363.3	-1.286	-1.27589	-1.26948
2363.4	-1.32135	-1.30764	-1.32878
2363.5	-1.29215	-1.2806	-1.23073
2363.6	-1.24226	-1.28313	-1.23717
2363.7	-1.30624	-1.19895	-1.30653
2363.8	-1.3143	-1.24516	-1.27664
2363.9	-1.28185	-1.27102	-1.20265
2364	-1.31645	-1.27088	-1.2522
2364.1	-1.25215	-1.3247	-1.26815
2364.2	-1.25191	-1.30738	-1.24528
2364.3	-1.2916	-1.27799	-1.27442
2364.4	-1.27478	-1.29462	-1.20491
2364.5	-1.27811	-1.34465	-1.26103
2364.6	-1.27232	-1.28168	-1.28996
2364.7	-1.30337	-1.27594	-1.26026
2364.8	-1.24571	-1.29039	-1.33187
2364.9	-1.25881	-1.31457	-1.30275
2365	-1.3108	-1.3178	-1.30721
2365.1	-1.22463	-1.25001	-1.26108
2365.2	-1.32767	-1.23136	-1.32839
2365.3	-1.28405	-1.25232	-1.3096
2365.4	-1.29799	-1.2599	-1.26067
2365.5	-1.25855	-1.27184	-1.28347
2365.6	-1.25893	-1.28147	-1.34875
2365.7	-1.26359	-1.21027	-1.25572
2365.8	-1.22537	-1.32526	-1.282
2365.9	-1.23403	-1.32101	-1.28342
2366	-1.26048	-1.25572	-1.28009
2366.1	-1.29903	-1.30948	-1.28366
2366.2	-1.32337	-1.2715	-1.26952
2366.3	-1.31845	-1.30598	-1.36268
2366.4	-1.23263	-1.351	-1.25741
2366.5	-1.24151	-1.32103	-1.25194
2366.6	-1.30007	-1.30347	-1.31242
2366.7	-1.19893	-1.25071	-1.2874
2366.8	-1.23563	-1.28779	-1.23625
2366.9	-1.28511	-1.31368	-1.23724
2367	-1.32593	-1.26822	-1.27464
2367.1	-1.29162	-1.26267	-1.31737
2367.2	-1.26342	-1.2992	-1.33121
2367.3	-1.26407	-1.2943	-1.30636
2367.4	-1.26118	-1.26803	-1.28101
2367.5	-1.29761	-1.2647	-1.29387
2367.6	-1.27939	-1.2267	-1.29845
2367.7	-1.27956	-1.26627	-1.32555
2367.8	-1.22228	-1.25995	-1.26287
2367.9	-1.21748	-1.30829	-1.26615
2368	-1.31018	-1.2495	-1.25493
2368.1	-1.31459	-1.30176	-1.27324
2368.2	-1.28723	-1.29264	-1.29066
2368.3	-1.29283	-1.31392	-1.31167
2368.4	-1.29001	-1.2771	-1.3329
2368.5	-1.31411	-1.27119	-1.34535
2368.6	-1.34171	-1.26569	-1.26226
2368.7	-1.23915	-1.27946	-1.27688
2368.8	-1.25445	-1.29551	-1.30086
2368.9	-1.24721	-1.30962	-1.33532
2369	-1.27823	-1.28325	-1.2758
2369.1	-1.27114	-1.30033	-1.26952
2369.2	-1.31956	-1.30817	-1.34029
2369.3	-1.31717	-1.26212	-1.30431
2369.4	-1.30839	-1.25432	-1.29942
2369.5	-1.33182	-1.16783	-1.26721
2369.6	-1.24356	-1.25973	-1.22347
2369.7	-1.25879	-1.30509	-1.31223
2369.8	-1.3303	-1.2385	-1.27271
2369.9	-1.268	-1.30291	-1.32147
2370	-1.22081	-1.26977	-1.33416
2370.1	-1.22817	-1.30998	-1.31293
2370.2	-1.2475	-1.2708	-1.26279
2370.3	-1.29737	-1.26277	-1.28827
2370.4	-1.31939	-1.25811	-1.22986
2370.5	-1.20916	-1.24149	-1.26728
2370.6	-1.29749	-1.25167	-1.26349
2370.7	-1.29862	-1.30067	-1.28499
2370.8	-1.30815	-1.22764	-1.38176
2370.9	-1.29558	-1.22257	-1.25314
2371	-1.31959	-1.26229	-1.39052
2371.1	-1.32376	-1.25442	-1.31809
2371.2	-1.28509	-1.31865	-1.26653
2371.3	-1.25331	-1.30354	-1.36873
2371.4	-1.30747	-1.24738	-1.32521
2371.5	-1.27435	-1.24185	-1.22491
2371.6	-1.27329	-1.27758	-1.33025
2371.7	-1.22286	-1.26991	-1.27657
2371.8	-1.27198	-1.29269	-1.31078
2371.9	-1.28472	-1.28142	-1.27375
2372	-1.26103	-1.26648	-1.26882
2372.1	-1.23317	-1.18841	-1.29232
2372.2	-1.26578	-1.26547	-1.35138
2372.3	-1.31609	-1.28221	-1.317
2372.4	-1.25811	-1.29288	-1.29382
2372.5	-1.27828	-1.34275	-1.28463
2372.6	-1.19806	-1.31942	-1.30451
2372.7	-1.28829	-1.27956	-1.33003
2372.8	-1.24019	-1.27293	-1.27186
2372.9	-1.20315	-1.28694	-1.26757
2373	-1.27329	-1.326	-1.36562
2373.1	-1.27155	-1.24863	-1.29051
2373.2	-1.29835	-1.26547	-1.32533
2373.3	-1.26019	-1.24817	-1.32376
2373.4	-1.29177	-1.27015	-1.28443
2373.5	-1.25367	-1.21937	-1.29025
2373.6	-1.25599	-1.29186	-1.304
2373.7	-1.24998	-1.28369	-1.32567
2373.8	-1.24291	-1.27264	-1.31225
2373.9	-1.23575	-1.29664	-1.3048
2374	-1.34827	-1.31447	-1.31486
2374.1	-1.36212	-1.27225	-1.29766
2374.2	-1.19189	-1.20074	-1.30747
2374.3	-1.25338	-1.31949	-1.25437
2374.4	-1.24523	-1.23196	-1.333
2374.5	-1.23654	-1.2703	-1.34115
2374.6	-1.33618	-1.27539	-1.3164
2374.7	-1.24219	-1.2302	-1.28299
2374.8	-1.28569	-1.22933	-1.26246
2374.9	-1.23377	-1.30615	-1.26743
2375	-1.31025	-1.2896	-1.32159
2375.1	-1.35397	-1.32301	-1.36422
2375.2	-1.28793	-1.28692	-1.25951
2375.3	-1.27671	-1.30612	-1.20619
2375.4	-1.26552	-1.27548	-1.30487
2375.5	-1.26603	-1.26547	-1.31109
2375.6	-1.29119	-1.28344	-1.30282
2375.7	-1.30021	-1.26405	-1.22757
2375.8	-1.31942	-1.29334	-1.31174
2375.9	-1.26554	-1.26492	-1.29071
2376	-1.28381	-1.28798	-1.32552
2376.1	-1.22602	-1.2673	-1.31676
2376.2	-1.30234	-1.26356	-1.30612
2376.3	-1.19652	-1.26658	-1.26344
2376.4	-1.31901	-1.2839	-1.28279
2376.5	-1.29794	-1.30265	-1.3151
2376.6	-1.26687	-1.23845	-1.35201
2376.7	-1.27997	-1.33206	-1.26492
2376.8	-1.38239	-1.36132	-1.20665
2376.9	-1.28101	-1.28405	-1.34164
2377	-1.24776	-1.24694	-1.25961
2377.1	-1.20368	-1.24759	-1.28733
2377.2	-1.28057	-1.3089	-1.31187
2377.3	-1.26373	-1.33553	-1.38186
2377.4	-1.28907	-1.20887	-1.26882
2377.5	-1.32726	-1.33862	-1.27281
2377.6	-1.29821	-1.21707	-1.2931
2377.7	-1.24043	-1.3709	-1.27654
2377.8	-1.28583	-1.2894	-1.31076
2377.9	-1.26356	-1.27399	-1.27891
2378	-1.31474	-1.30031	-1.30304
2378.1	-1.30511	-1.24926	-1.30417
2378.2	-1.2404	-1.22016	-1.33599
2378.3	-1.2943	-1.27454	-1.26159
2378.4	-1.32084	-1.25334	-1.26648
2378.5	-1.29244	-1.2875	-1.34883
2378.6	-1.3053	-1.26991	-1.28839
2378.7	-1.30263	-1.28332	-1.21898
2378.8	-1.21703	-1.23802	-1.30301
2378.9	-1.25609	-1.34176	-1.2888
2379	-1.28704	-1.30072	-1.29881
2379.1	-1.28436	-1.27148	-1.28704
2379.2	-1.26106	-1.2778	-1.37607
2379.3	-1.26217	-1.30482	-1.30132
2379.4	-1.26139	-1.20959	-1.31966
2379.5	-1.28349	-1.29679	-1.28082
2379.6	-1.27326	-1.28936	-1.26743
2379.7	-1.32675	-1.22038	-1.35496
2379.8	-1.24499	-1.25143	-1.29059
2379.9	-1.27845	-1.2459	-1.28465
2380	-1.23869	-1.26422	-1.27657
2380.1	-1.28535	-1.30361	-1.31076
2380.2	-1.21633	-1.27601	-1.25741
2380.3	-1.29785	-1.24265	-1.21628
2380.4	-1.27642	-1.28509	-1.32337
2380.5	-1.28361	-1.3386	-1.26108
2380.6	-1.27792	-1.24115	-1.31597
2380.7	-1.30287	-1.27845	-1.30159
2380.8	-1.186	-1.22014	-1.18554
2380.9	-1.22851	-1.29228	-1.32793
2381	-1.2701	-1.29587	-1.29975
2381.1	-1.27809	-1.27633	-1.24851
2381.2	-1.28574	-1.25681	-1.32149
2381.3	-1.3303	-1.24595	-1.27613
2381.4	-1.25387	-1.2399	-1.34135
2381.5	-1.30622	-1.2572	-1.29244
2381.6	-1.30318	-1.29638	-1.24798
2381.7	-1.27654	-1.27761	-1.29727
2381.8	-1.29845	-1.27613	-1.34125
2381.9	-1.25498	-1.22921	-1.33944
2382	-1.23466	-1.2585	-1.31638
2382.1	-1.21469	-1.28108	-1.25792
2382.2	-1.31324	-1.24057	-1.25679
2382.3	-1.3275	-1.26504	-1.28185
2382.4	-1.25391	-1.30055	-1.30641
2382.5	-1.29604	-1.28171	-1.30359
2382.6	-1.21329	-1.25293	-1.32468
2382.7	-1.2956	-1.31377	-1.18163
2382.8	-1.27365	-1.2811	-1.2985
2382.9	-1.21531	-1.19232	-1.29013
2383	-1.26248	-1.27254	-1.26301
2383.1	-1.2757	-1.23051	-1.27032
2383.2	-1.28926	-1.28173	-1.32103
2383.3	-1.26882	-1.2895	-1.25143
2383.4	-1.22393	-1.21051	-1.29061
2383.5	-1.25565	-1.2459	-1.3172
2383.6	-1.29109	-1.30412	-1.28996
2383.7	-1.24547	-1.26743	-1.24209
2383.8	-1.28028	-1.27717	-1.30388
2383.9	-1.25934	-1.18257	-1.27039
2384	-1.31985	-1.26021	-1.28974
2384.1	-1.29462	-1.2585	-1.30106
2384.2	-1.29459	-1.24549	-1.28019
2384.3	-1.25867	-1.27749	-1.25488
2384.4	-1.25633	-1.30728	-1.28933
2384.5	-1.30062	-1.31681	-1.30822
2384.6	-1.25698	-1.24484	-1.28863
2384.7	-1.30214	-1.30472	-1.25995
2384.8	-1.2715	-1.23449	-1.28325
2384.9	-1.26007	-1.32045	-1.26771
2385	-1.27001	-1.29242	-1.31322
2385.1	-1.29746	-1.28837	-1.29966
2385.2	-1.26781	-1.29633	-1.34545
2385.3	-1.29746	-1.28077	-1.27095
2385.4	-1.29056	-1.2461	-1.26858
2385.5	-1.24455	-1.3282	-1.28195
2385.6	-1.21768	-1.2729	-1.25184
2385.7	-1.28352	-1.25577	-1.28948
2385.8	-1.25703	-1.28077	-1.32909
2385.9	-1.23567	-1.30038	-1.30072
2386	-1.29097	-1.26241	-1.25565
2386.1	-1.30089	-1.31848	-1.27585
2386.2	-1.26822	-1.25896	-1.33363
2386.3	-1.30899	-1.28241	-1.29271
2386.4	-1.26873	-1.24255	-1.25753
2386.5	-1.2254	-1.22475	-1.26733
2386.6	-1.27172	-1.25121	-1.30706
2386.7	-1.32844	-1.28779	-1.27556
2386.8	-1.27893	-1.23025	-1.36036
2386.9	-1.26118	-1.26735	-1.29488
2387	-1.31039	-1.28499	-1.34388
2387.1	-1.2439	-1.33503	-1.28388
2387.2	-1.27348	-1.21329	-1.27833
2387.3	-1.21331	-1.26494	-1.3696
2387.4	-1.31348	-1.25302	-1.31447
2387.5	-1.24004	-1.23811	-1.34895
2387.6	-1.27425	-1.28303	-1.27575
2387.7	-1.22559	-1.2433	-1.26928
2387.8	-1.3537	-1.28094	-1.27201
2387.9	-1.2523	-1.28033	-1.30349
2388	-1.27095	-1.26533	-1.24747
2388.1	-1.22499	-1.2475	-1.34429
2388.2	-1.28026	-1.28825	-1.33269
2388.3	-1.33307	-1.26769	-1.27022
2388.4	-1.28786	-1.22226	-1.268
2388.5	-1.25688	-1.2772	-1.2965
2388.6	-1.28921	-1.31264	-1.2577
2388.7	-1.31867	-1.28294	-1.31869
2388.8	-1.20795	-1.29498	-1.26868
2388.9	-1.22998	-1.28303	-1.30359
2389	-1.29582	-1.2724	-1.34748
2389.1	-1.29623	-1.31959	-1.3033
2389.2	-1.26892	-1.31023	-1.30962
2389.3	-1.23201	-1.37988	-1.30103
2389.4	-1.28677	-1.29206	-1.30685
2389.5	-1.29022	-1.29445	-1.24506
2389.6	-1.27179	-1.29712	-1.24219
2389.7	-1.29915	-1.2763	-1.28747
2389.8	-1.36161	-1.26308	-1.23403
2389.9	-1.2853	-1.31505	-1.28489
2390	-1.32002	-1.28989	-1.29898
2390.1	-1.25184	-1.29249	-1.29196
2390.2	-1.2688	-1.29307	-1.29708
2390.3	-1.29908	-1.28171	-1.25577
2390.4	-1.24972	-1.32393	-1.28451
2390.5	-1.28398	-1.28827	-1.33966
2390.6	-1.23539	-1.26156	-1.25056
2390.7	-1.25652	-1.24011	-1.25705
2390.8	-1.3192	-1.26125	-1.28207
2390.9	-1.25623	-1.28829	-1.29507
2391	-1.27104	-1.3371	-1.24101
2391.1	-1.2757	-1.28164	-1.34827
2391.2	-1.23765	-1.26009	-1.2282
2391.3	-1.33493	-1.2778	-1.28344
2391.4	-1.26004	-1.24214	-1.33992
2391.5	-1.30649	-1.28745	-1.34716
2391.6	-1.26984	-1.2406	-1.29575
2391.7	-1.3025	-1.26907	-1.32359
2391.8	-1.26221	-1.28832	-1.2963
2391.9	-1.30735	-1.29293	-1.30132
2392	-1.22694	-1.30776	-1.30851
2392.1	-1.24496	-1.2951	-1.32941
2392.2	-1.37223	-1.27857	-1.33068
2392.3	-1.29044	-1.29483	-1.33356
2392.4	-1.28639	-1.24571	-1.29259
2392.5	-1.29915	-1.26369	-1.28793
2392.6	-1.29215	-1.32897	-1.29877
2392.7	-1.25746	-1.29606	-1.29252
2392.8	-1.23678	-1.37708	-1.26786
2392.9	-1.27857	-1.3076	-1.26525
2393	-1.2854	-1.27703	-1.26979
2393.1	-1.25621	-1.29971	-1.26634
2393.2	-1.26808	-1.2846	-1.34352
2393.3	-1.29249	-1.28646	-1.27483
2393.4	-1.24629	-1.31396	-1.23833
2393.5	-1.24188	-1.29703	-1.34719
2393.6	-1.28899	-1.30304	-1.30803
2393.7	-1.25186	-1.33416	-1.3019
2393.8	-1.27042	-1.26805	-1.34596
2393.9	-1.32569	-1.32885	-1.2696
2394	-1.22436	-1.29018	-1.29145
2394.1	-1.30909	-1.31264	-1.27831
2394.2	-1.24882	-1.30012	-1.30979
2394.3	-1.2509	-1.24713	-1.25478
2394.4	-1.24361	-1.24964	-1.30644
2394.5	-1.30595	-1.23522	-1.3233
2394.6	-1.29066	-1.26484	-1.27092
2394.7	-1.2922	-1.24197	-1.25609
2394.8	-1.28132	-1.27334	-1.26224
2394.9	-1.32007	-1.28364	-1.26441
2395	-1.2336	-1.25423	-1.29027
2395.1	-1.2572	-1.28516	-1.37428
2395.2	-1.33351	-1.21333	-1.29367
2395.3	-1.26446	-1.26036	-1.28552
2395.4	-1.33498	-1.29191	-1.29129
2395.5	-1.3018	-1.24311	-1.30463
2395.6	-1.25167	-1.29872	-1.2592
2395.7	-1.28395	-1.25693	-1.24397
2395.8	-1.32487	-1.31947	-1.29623
2395.9	-1.28506	-1.23828	-1.3254
2396	-1.26284	-1.25857	-1.31536
2396.1	-1.30755	-1.244	-1.32166
2396.2	-1.23189	-1.27828	-1.28349
2396.3	-1.31452	-1.2502	-1.26458
2396.4	-1.31688	-1.30275	-1.34292
2396.5	-1.23317	-1.30415	-1.31949
2396.6	-1.21514	-1.33664	-1.29051
2396.7	-1.25005	-1.34253	-1.31741
2396.8	-1.24923	-1.3248	-1.32002
2396.9	-1.26443	-1.21128	-1.33368
2397	-1.26458	-1.28926	-1.30854
2397.1	-1.2992	-1.29669	-1.32111
2397.2	-1.26163	-1.31934	-1.2556
2397.3	-1.30407	-1.34328	-1.30747
2397.4	-1.30494	-1.32702	-1.36794
2397.5	-1.30347	-1.25326	-1.35734
2397.6	-1.29421	-1.30977	-1.27761
2397.7	-1.32719	-1.28559	-1.28979
2397.8	-1.30745	-1.25869	-1.28755
2397.9	-1.24974	-1.36	-1.29946
2398	-1.21587	-1.23362	-1.36656
2398.1	-1.25968	-1.3315	-1.2252
2398.2	-1.24911	-1.271	-1.31734
2398.3	-1.26972	-1.28798	-1.27939
2398.4	-1.29447	-1.15726	-1.26786
2398.5	-1.32127	-1.25338	-1.25153
2398.6	-1.29464	-1.28504	-1.26308
2398.7	-1.29387	-1.28115	-1.30024
2398.8	-1.27737	-1.24441	-1.30709
2398.9	-1.28887	-1.33264	-1.27295
2399	-1.32065	-1.24455	-1.31696
2399.1	-1.29044	-1.30533	-1.25459
2399.2	-1.28294	-1.30706	-1.37889
2399.3	-1.26894	-1.32106	-1.29544
2399.4	-1.26238	-1.34675	-1.31838
2399.5	-1.30002	-1.29908	-1.26542
2399.6	-1.24899	-1.34405	-1.28465
2399.7	-1.28653	-1.26303	-1.34936
2399.8	-1.27806	-1.27765	-1.30041
2399.9	-1.23551	-1.28588	-1.33606
2400	-1.3212	-1.31203	-1.31939
2400.1	-1.26262	-1.31418	-1.32325
2400.2	-1.27208	-1.28045	-1.28455
2400.3	-1.30084	-1.25763	-1.30928
2400.4	-1.26028	-1.23606	-1.2806
2400.5	-1.22824	-1.30663	-1.23963
2400.6	-1.27568	-1.25543	-1.27068
2400.7	-1.259	-1.31261	-1.31471
2400.8	-1.24277	-1.26487	-1.28986
2400.9	-1.23283	-1.29034	-1.29753
2401	-1.32282	-1.27223	-1.26402
2401.1	-1.29686	-1.23507	-1.24026
2401.2	-1.27804	-1.30509	-1.26967
2401.3	-1.26759	-1.27831	-1.29621
2401.4	-1.26943	-1.28004	-1.28928
2401.5	-1.28993	-1.22578	-1.32376
2401.6	-1.31698	-1.28981	-1.28863
2401.7	-1.34159	-1.2199	-1.27722
2401.8	-1.27831	-1.32318	-1.29773
2401.9	-1.38782	-1.26653	-1.33064
2402	-1.33549	-1.34482	-1.30501
2402.1	-1.30111	-1.3081	-1.30883
2402.2	-1.26376	-1.30562	-1.30079
2402.3	-1.2301	-1.33623	-1.25546
2402.4	-1.26612	-1.32588	-1.24496
2402.5	-1.25104	-1.3061	-1.26163
2402.6	-1.32458	-1.26274	-1.34318
2402.7	-1.29372	-1.27167	-1.36675
2402.8	-1.31377	-1.33997	-1.26393
2402.9	-1.26458	-1.32279	-1.32424
2403	-1.3391	-1.2779	-1.32147
2403.1	-1.29109	-1.30846	-1.30948
2403.2	-1.28258	-1.30284	-1.27083
2403.3	-1.24641	-1.31339	-1.3612
2403.4	-1.20419	-1.31558	-1.32029
2403.5	-1.29807	-1.29604	-1.28234
2403.6	-1.29546	-1.27358	-1.26923
2403.7	-1.25326	-1.28267	-1.28989
2403.8	-1.33599	-1.26308	-1.30036
2403.9	-1.29787	-1.29681	-1.31896
2404	-1.21659	-1.27254	-1.29324
2404.1	-1.3269	-1.27271	-1.31027
2404.2	-1.25343	-1.24168	-1.24728
2404.3	-1.29503	-1.29828	-1.27059
2404.4	-1.30098	-1.26576	-1.24923
2404.5	-1.24072	-1.27261	-1.32989
2404.6	-1.26241	-1.29621	-1.33088
2404.7	-1.33179	-1.28344	-1.34825
2404.8	-1.31507	-1.29039	-1.36557
2404.9	-1.27539	-1.27539	-1.27816
2405	-1.31112	-1.24026	-1.27408
2405.1	-1.31483	-1.30547	-1.28576
2405.2	-1.22766	-1.32919	-1.30451
2405.3	-1.26665	-1.32207	-1.27922
2405.4	-1.19408	-1.29375	-1.32603
2405.5	-1.2613	-1.26429	-1.27722
2405.6	-1.24106	-1.29893	-1.24166
2405.7	-1.2632	-1.27517	-1.24265
2405.8	-1.24419	-1.32448	-1.3453
2405.9	-1.28393	-1.27259	-1.27992
2406	-1.27855	-1.24291	-1.27884
2406.1	-1.30497	-1.302	-1.30219
2406.2	-1.25679	-1.25621	-1.24518
2406.3	-1.28337	-1.30791	-1.34468
2406.4	-1.25691	-1.28702	-1.25715
2406.5	-1.26769	-1.30238	-1.29951
2406.6	-1.21317	-1.27404	-1.32171
2406.7	-1.27088	-1.28726	-1.22086
2406.8	-1.31416	-1.25049	-1.25722
2406.9	-1.20742	-1.26682	-1.27727
2407	-1.25927	-1.32887	-1.31696
2407.1	-1.32967	-1.32229	-1.30031
2407.2	-1.23621	-1.2668	-1.2999
2407.3	-1.2867	-1.23317	-1.30716
2407.4	-1.29611	-1.32333	-1.28706
2407.5	-1.36152	-1.25654	-1.27512
2407.6	-1.34731	-1.2585	-1.27505
2407.7	-1.28815	-1.3186	-1.31756
2407.8	-1.21427	-1.28494	-1.25536
2407.9	-1.23172	-1.28588	-1.27876
2408	-1.30533	-1.26728	-1.24021
2408.1	-1.29758	-1.29399	-1.26921
2408.2	-1.24822	-1.32477	-1.26598
2408.3	-1.29153	-1.2639	-1.27531
2408.4	-1.29281	-1.28192	-1.33382
2408.5	-1.25312	-1.27051	-1.28429
2408.6	-1.24163	-1.20573	-1.29312
2408.7	-1.30994	-1.25654	-1.31848
2408.8	-1.27862	-1.28846	-1.29459
2408.9	-1.27654	-1.31445	-1.27645
2409	-1.25797	-1.22306	-1.30374
2409.1	-1.32596	-1.25201	-1.30499
2409.2	-1.28178	-1.35734	-1.29464
2409.3	-1.28535	-1.30195	-1.32564
2409.4	-1.26132	-1.25884	-1.24443
2409.5	-1.27273	-1.32301	-1.30875
2409.6	-1.31322	-1.24178	-1.22528
2409.7	-1.33462	-1.30663	-1.2703
2409.8	-1.22892	-1.33833	-1.27806
2409.9	-1.31068	-1.27582	-1.26849
2410	-1.3	-1.24506	-1.31232
2410.1	-1.275	-1.2082	-1.35857
2410.2	-1.31975	-1.32284	-1.30038
2410.3	-1.34945	-1.26533	-1.3192
2410.4	-1.20347	-1.30895	-1.36072
2410.5	-1.28595	-1.31452	-1.34523
2410.6	-1.30492	-1.2751	-1.30072
2410.7	-1.2384	-1.3221	-1.21167
2410.8	-1.21932	-1.26636	-1.326
2410.9	-1.28188	-1.27343	-1.24383
2411	-1.2515	-1.3261	-1.28195
2411.1	-1.24429	-1.282	-1.2882
2411.2	-1.28689	-1.25401	-1.31044
2411.3	-1.30277	-1.28762	-1.30258
2411.4	-1.29975	-1.27075	-1.2979
2411.5	-1.27881	-1.29922	-1.23548
2411.6	-1.30919	-1.25929	-1.29107
2411.7	-1.29758	-1.28482	-1.31285
2411.8	-1.29061	-1.18983	-1.32914
2411.9	-1.23944	-1.29126	-1.26627
2412	-1.2226	-1.31406	-1.27886
2412.1	-1.28747	-1.22906	-1.27464
2412.2	-1.28378	-1.34362	-1.35011
2412.3	-1.27942	-1.30815	-1.29061
2412.4	-1.32842	-1.27601	-1.35865
2412.5	-1.23051	-1.20964	-1.30106
2412.6	-1.23621	-1.30055	-1.3026
2412.7	-1.30588	-1.27934	-1.2584
2412.8	-1.28048	-1.24723	-1.29483
2412.9	-1.30289	-1.35628	-1.29254
2413	-1.23654	-1.18395	-1.26936
2413.1	-1.2544	-1.31638	-1.29256
2413.2	-1.27599	-1.34424	-1.27225
2413.3	-1.28183	-1.30649	-1.26928
2413.4	-1.32316	-1.22885	-1.30506
2413.5	-1.36506	-1.27435	-1.31956
2413.6	-1.36615	-1.22697	-1.34861
2413.7	-1.30858	-1.29314	-1.32101
2413.8	-1.27869	-1.2358	-1.31524
2413.9	-1.28665	-1.25493	-1.33862
2414	-1.28224	-1.27992	-1.3157
2414.1	-1.297	-1.22931	-1.23963
2414.2	-1.32451	-1.30528	-1.32234
2414.3	-1.33356	-1.23777	-1.22149
2414.4	-1.26769	-1.26632	-1.2984
2414.5	-1.25194	-1.3137	-1.30931
2414.6	-1.28487	-1.29604	-1.30673
2414.7	-1.34767	-1.32306	-1.27278
2414.8	-1.27445	-1.30074	-1.27317
2414.9	-1.27946	-1.33286	-1.34287
2415	-1.25683	-1.3068	-1.288
2415.1	-1.27495	-1.30651	-1.26414
2415.2	-1.35418	-1.26805	-1.30603
2415.3	-1.18255	-1.2489	-1.26885
2415.4	-1.25203	-1.3337	-1.31269
2415.5	-1.27681	-1.31066	-1.29811
2415.6	-1.29372	-1.30477	-1.29539
2415.7	-1.24376	-1.25124	-1.28595
2415.8	-1.25001	-1.25823	-1.25645
2415.9	-1.21871	-1.30513	-1.31869
2416	-1.26417	-1.3164	-1.34383
2416.1	-1.31076	-1.32641	-1.33973
2416.2	-1.25765	-1.31312	-1.24537
2416.3	-1.29297	-1.28246	-1.27816
2416.4	-1.19507	-1.28376	-1.27621
2416.5	-1.25681	-1.27375	-1.34854
2416.6	-1.286	-1.31881	-1.29208
2416.7	-1.28402	-1.2238	-1.29671
2416.8	-1.26089	-1.3013	-1.31119
2416.9	-1.27821	-1.30335	-1.34335
2417	-1.24368	-1.27153	-1.295
2417.1	-1.24224	-1.26306	-1.31076
2417.2	-1.28697	-1.23628	-1.33746
2417.3	-1.31324	-1.26948	-1.29662
2417.4	-1.26784	-1.30361	-1.32685
2417.5	-1.2584	-1.23719	-1.24327
2417.6	-1.22581	-1.29358	-1.34487
2417.7	-1.28769	-1.27507	-1.30723
2417.8	-1.2226	-1.24832	-1.25582
2417.9	-1.22583	-1.31394	-1.24385
2418	-1.31018	-1.33334	-1.28583
2418.1	-1.26586	-1.28381	-1.33621
2418.2	-1.24378	-1.28648	-1.36106
2418.3	-1.23939	-1.30004	-1.36012
2418.4	-1.19623	-1.28313	-1.29683
2418.5	-1.22289	-1.29006	-1.36222
2418.6	-1.24332	-1.33327	-1.29628
2418.7	-1.28439	-1.27404	-1.32644
2418.8	-1.26144	-1.30352	-1.29782
2418.9	-1.29971	-1.24853	-1.29505
2419	-1.31138	-1.32154	-1.27389
2419.1	-1.22361	-1.26299	-1.35382
2419.2	-1.1936	-1.23744	-1.2648
2419.3	-1.31162	-1.28924	-1.25625
2419.4	-1.24417	-1.26921	-1.25362
2419.5	-1.29013	-1.28171	-1.25539
2419.6	-1.26979	-1.27949	-1.24007
2419.7	-1.24477	-1.29628	-1.27377
2419.8	-1.26677	-1.28106	-1.25577
2419.9	-1.29732	-1.25575	-1.2957
2420	-1.28147	-1.2688	-1.30214
2420.1	-1.32412	-1.30605	-1.31739
2420.2	-1.20378	-1.35208	-1.31517
2420.3	-1.25864	-1.31811	-1.35594
2420.4	-1.34111	-1.19471	-1.21833
2420.5	-1.25254	-1.25983	-1.32994
2420.6	-1.23341	-1.30456	-1.2295
2420.7	-1.27015	-1.29621	-1.35406
2420.8	-1.29823	-1.28849	-1.24998
2420.9	-1.29392	-1.28878	-1.33614
2421	-1.26825	-1.25305	-1.28002
2421.1	-1.25375	-1.29464	-1.29751
2421.2	-1.26675	-1.31394	-1.29679
2421.3	-1.31416	-1.3468	-1.28074
2421.4	-1.32055	-1.33761	-1.27688
2421.5	-1.30728	-1.30767	-1.30265
2421.6	-1.24325	-1.23635	-1.32591
2421.7	-1.28045	-1.18938	-1.2841
2421.8	-1.27097	-1.25235	-1.29153
2421.9	-1.24559	-1.36125	-1.27256
2422	-1.27268	-1.24716	-1.32058
2422.1	-1.25671	-1.25208	-1.28989
2422.2	-1.31319	-1.22429	-1.28793
2422.3	-1.29997	-1.36518	-1.28231
2422.4	-1.2812	-1.27531	-1.28769
2422.5	-1.26106	-1.27985	-1.29177
2422.6	-1.27322	-1.30574	-1.35546
2422.7	-1.30451	-1.27787	-1.27568
2422.8	-1.25321	-1.29288	-1.22631
2422.9	-1.29664	-1.29295	-1.26494
2423	-1.27915	-1.26062	-1.28972
2423.1	-1.29932	-1.26176	-1.29838
2423.2	-1.32101	-1.26634	-1.36427
2423.3	-1.33143	-1.32219	-1.24651
2423.4	-1.26332	-1.28448	-1.27582
2423.5	-1.29775	-1.28972	-1.29732
2423.6	-1.2936	-1.27346	-1.25044
2423.7	-1.30328	-1.3309	-1.35848
2423.8	-1.25666	-1.29018	-1.235
2423.9	-1.25428	-1.25268	-1.2798
2424	-1.27814	-1.25582	-1.30366
2424.1	-1.24704	-1.2929	-1.31614
2424.2	-1.23333	-1.33809	-1.28151
2424.3	-1.31203	-1.24552	-1.28523
2424.4	-1.24513	-1.26361	-1.31913
2424.5	-1.26287	-1.24622	-1.3109
2424.6	-1.32912	-1.2571	-1.32055
2424.7	-1.28846	-1.26156	-1.3027
2424.8	-1.3138	-1.23922	-1.33676
2424.9	-1.22711	-1.31375	-1.29995
2425	-1.3543	-1.27971	-1.28706
2425.1	-1.28431	-1.26318	-1.24289
2425.2	-1.28991	-1.26002	-1.3241
2425.3	-1.2848	-1.30357	-1.34851
2425.4	-1.27027	-1.27517	-1.25669
2425.5	-1.20933	-1.19994	-1.31329
2425.6	-1.25432	-1.30139	-1.30082
2425.7	-1.19676	-1.25845	-1.29276
2425.8	-1.26067	-1.2383	-1.27744
2425.9	-1.25978	-1.27338	-1.2825
2426	-1.26837	-1.21681	-1.28458
2426.1	-1.26682	-1.27138	-1.27522
2426.2	-1.27756	-1.29179	-1.25818
2426.3	-1.21372	-1.28632	-1.35578
2426.4	-1.29589	-1.29199	-1.26745
2426.5	-1.24537	-1.25387	-1.26875
2426.6	-1.26434	-1.28299	-1.30407
2426.7	-1.29133	-1.32752	-1.30704
2426.8	-1.251	-1.32183	-1.26542
2426.9	-1.21756	-1.31187	-1.2832
2427	-1.24354	-1.25734	-1.32803
2427.1	-1.3	-1.29336	-1.31676
2427.2	-1.244	-1.30335	-1.22699
2427.3	-1.28629	-1.33582	-1.30238
2427.4	-1.2963	-1.29715	-1.31368
2427.5	-1.27375	-1.33491	-1.24373
2427.6	-1.29611	-1.29392	-1.40938
2427.7	-1.27003	-1.26914	-1.2901
2427.8	-1.2577	-1.29898	-1.30581
2427.9	-1.28641	-1.26624	-1.25541
2428	-1.29396	-1.27845	-1.28661
2428.1	-1.25913	-1.31182	-1.28465
2428.2	-1.31023	-1.27264	-1.30714
2428.3	-1.33881	-1.31561	-1.25777
2428.4	-1.26062	-1.26277	-1.29167
2428.5	-1.25097	-1.28132	-1.3046
2428.6	-1.25143	-1.3296	-1.35479
2428.7	-1.26048	-1.24313	-1.30583
2428.8	-1.21876	-1.31068	-1.35375
2428.9	-1.28805	-1.26904	-1.27285
2429	-1.23968	-1.21295	-1.25464
2429.1	-1.22786	-1.28716	-1.31505
2429.2	-1.25949	-1.32526	-1.24996
2429.3	-1.26943	-1.31276	-1.32294
2429.4	-1.31587	-1.26492	-1.25997
2429.5	-1.23961	-1.19558	-1.24631
2429.6	-1.22368	-1.2908	-1.35418
2429.7	-1.26808	-1.29324	-1.30106
2429.8	-1.28731	-1.28957	-1.36801
2429.9	-1.36769	-1.30834	-1.32965
2430	-1.25394	-1.33194	-1.2963
2430.1	-1.25671	-1.28267	-1.28171
2430.2	-1.25785	-1.26868	-1.30419
2430.3	-1.23647	-1.30436	-1.29457
2430.4	-1.24902	-1.29073	-1.25408
2430.5	-1.27056	-1.30957	-1.31194
2430.6	-1.29971	-1.30632	-1.29353
2430.7	-1.24325	-1.3124	-1.2459
2430.8	-1.23577	-1.30381	-1.34405
2430.9	-1.23676	-1.27949	-1.30161
2431	-1.30364	-1.30909	-1.35257
2431.1	-1.32415	-1.31901	-1.34552
2431.2	-1.28928	-1.25377	-1.28253
2431.3	-1.23488	-1.24933	-1.28651
2431.4	-1.26832	-1.3082	-1.27119
2431.5	-1.31898	-1.24163	-1.35049
2431.6	-1.35404	-1.25507	-1.2543
2431.7	-1.23435	-1.31179	-1.26933
2431.8	-1.21201	-1.31085	-1.32998
2431.9	-1.2544	-1.35348	-1.33729
2432	-1.26026	-1.27232	-1.32791
2432.1	-1.291	-1.26759	-1.29874
2432.2	-1.29097	-1.28405	-1.34308
2432.3	-1.29276	-1.25092	-1.26161
2432.4	-1.25102	-1.25751	-1.30627
2432.5	-1.30887	-1.29254	-1.29399
2432.6	-1.3649	-1.30844	-1.29688
2432.7	-1.25001	-1.31136	-1.31565
2432.8	-1.30388	-1.18185	-1.26154
2432.9	-1.26135	-1.27478	-1.30538
2433	-1.26221	-1.2861	-1.28299
2433.1	-1.25355	-1.30475	-1.27189
2433.2	-1.23934	-1.30267	-1.34588
2433.3	-1.27992	-1.23051	-1.32514
2433.4	-1.27046	-1.33727	-1.32248
2433.5	-1.27505	-1.25464	-1.25826
2433.6	-1.26849	-1.2503	-1.30246
2433.7	-1.27997	-1.29855	-1.25273
2433.8	-1.31811	-1.33194	-1.32704
2433.9	-1.31481	-1.27785	-1.28217
2434	-1.31095	-1.31184	-1.32333
2434.1	-1.30091	-1.2282	-1.29278
2434.2	-1.24115	-1.28386	-1.3233
2434.3	-1.28636	-1.2943	-1.34955
2434.4	-1.25346	-1.27203	-1.28053
2434.5	-1.24856	-1.30366	-1.29855
2434.6	-1.21329	-1.32226	-1.26894
2434.7	-1.33158	-1.20004	-1.22286
2434.8	-1.27944	-1.23051	-1.29927
2434.9	-1.25471	-1.264	-1.23401
2435	-1.29416	-1.27589	-1.27049
2435.1	-1.34142	-1.36214	-1.3018
2435.2	-1.32755	-1.33662	-1.25691
2435.3	-1.23155	-1.32362	-1.30431
2435.4	-1.29734	-1.28328	-1.38613
2435.5	-1.23111	-1.29517	-1.31744
2435.6	-1.23941	-1.28675	-1.32012
2435.7	-1.25305	-1.28139	-1.29437
2435.8	-1.26492	-1.26771	-1.28405
2435.9	-1.23266	-1.24986	-1.31392
2436	-1.30943	-1.29802	-1.29476
2436.1	-1.24163	-1.25008	-1.31927
2436.2	-1.2261	-1.33235	-1.30538
2436.3	-1.28723	-1.28407	-1.25329
2436.4	-1.26926	-1.2779	-1.32892
2436.5	-1.28144	-1.26979	-1.28202
2436.6	-1.24134	-1.28484	-1.29387
2436.7	-1.32982	-1.34403	-1.31469
2436.8	-1.2765	-1.31445	-1.31942
2436.9	-1.23717	-1.27582	-1.29645
2437	-1.24991	-1.27227	-1.29143
2437.1	-1.2779	-1.34388	-1.27816
2437.2	-1.29577	-1.28057	-1.22904
2437.3	-1.21324	-1.27823	-1.28383
2437.4	-1.22465	-1.25671	-1.23522
2437.5	-1.31942	-1.28026	-1.29189
2437.6	-1.28593	-1.2481	-1.30634
2437.7	-1.27951	-1.27905	-1.28019
2437.8	-1.2419	-1.26914	-1.29119
2437.9	-1.34803	-1.25903	-1.32004
2438	-1.30028	-1.31341	-1.29874
2438.1	-1.23061	-1.3062	-1.33558
2438.2	-1.31401	-1.30291	-1.35551
2438.3	-1.33809	-1.33544	-1.27037
2438.4	-1.28581	-1.31804	-1.33435
2438.5	-1.29211	-1.28366	-1.35102
2438.6	-1.31201	-1.29218	-1.29056
2438.7	-1.25809	-1.27502	-1.31734
2438.8	-1.29794	-1.29775	-1.31751
2438.9	-1.31638	-1.2488	-1.36769
2439	-1.26081	-1.22178	-1.30711
2439.1	-1.22306	-1.3248	-1.22542
2439.2	-1.28393	-1.32644	-1.30306
2439.3	-1.31278	-1.30588	-1.28031
2439.4	-1.27722	-1.3039	-1.29973
2439.5	-1.26648	-1.30277	-1.25915
2439.6	-1.29027	-1.32571	-1.35795
2439.7	-1.28767	-1.25309	-1.33421
2439.8	-1.30702	-1.302	-1.27512
2439.9	-1.34427	-1.26709	-1.31594
2440	-1.30296	-1.2696	-1.32518
2440.1	-1.28086	-1.30137	-1.35773
2440.2	-1.30863	-1.28571	-1.30989
2440.3	-1.2461	-1.30349	-1.3398
2440.4	-1.34087	-1.24933	-1.28583
2440.5	-1.30965	-1.29076	-1.27867
2440.6	-1.2695	-1.30472	-1.25256
2440.7	-1.29681	-1.29756	-1.32832
2440.8	-1.27013	-1.26098	-1.25997
2440.9	-1.31474	-1.288	-1.33003
2441	-1.28704	-1.25872	-1.36625
2441.1	-1.25645	-1.253	-1.27474
2441.2	-1.25179	-1.32719	-1.28352
2441.3	-1.32053	-1.28205	-1.34967
2441.4	-1.30096	-1.24388	-1.28928
2441.5	-1.26936	-1.31476	-1.30009
2441.6	-1.3061	-1.30663	-1.29353
2441.7	-1.25642	-1.32752	-1.29503
2441.8	-1.25083	-1.2813	-1.24837
2441.9	-1.2544	-1.23355	-1.24241
2442	-1.29406	-1.31148	-1.27252
2442.1	-1.19758	-1.28253	-1.3676
2442.2	-1.35056	-1.2391	-1.3205
2442.3	-1.23194	-1.24793	-1.27881
2442.4	-1.26226	-1.26853	-1.24504
2442.5	-1.26916	-1.29809	-1.29018
2442.6	-1.26651	-1.26569	-1.28272
2442.7	-1.26784	-1.3212	-1.31324
2442.8	-1.3129	-1.27664	-1.24366
2442.9	-1.23218	-1.28084	-1.29527
2443	-1.2862	-1.27049	-1.25295
2443.1	-1.23476	-1.26578	-1.27611
2443.2	-1.3115	-1.27688	-1.262
2443.3	-1.22576	-1.27872	-1.28291
2443.4	-1.19372	-1.2729	-1.27823
2443.5	-1.27116	-1.30547	-1.29852
2443.6	-1.26028	-1.30612	-1.30137
2443.7	-1.27606	-1.32786	-1.30094
2443.8	-1.29186	-1.23478	-1.32883
2443.9	-1.23753	-1.34813	-1.34489
2444	-1.25522	-1.36072	-1.35322
2444.1	-1.24081	-1.27768	-1.302
2444.2	-1.31589	-1.30318	-1.35076
2444.3	-1.2682	-1.31618	-1.28798
2444.4	-1.26788	-1.26248	-1.25761
2444.5	-1.25119	-1.26827	-1.257
2444.6	-1.22072	-1.28989	-1.26636
2444.7	-1.34733	-1.29288	-1.333
2444.8	-1.31097	-1.29838	-1.37874
2444.9	-1.29102	-1.24011	-1.2793
2445	-1.25514	-1.30082	-1.32135
2445.1	-1.31396	-1.25104	-1.29372
2445.2	-1.22668	-1.27765	-1.2363
2445.3	-1.26504	-1.30441	-1.3006
2445.4	-1.20766	-1.24783	-1.30226
2445.5	-1.32969	-1.27461	-1.30634
2445.6	-1.27015	-1.32632	-1.27626
2445.7	-1.19092	-1.29421	-1.27785
2445.8	-1.2874	-1.32308	-1.27464
2445.9	-1.25946	-1.26933	-1.30808
2446	-1.24113	-1.25777	-1.31985
2446.1	-1.24911	-1.28607	-1.28373
2446.2	-1.29792	-1.27724	-1.27613
2446.3	-1.2971	-1.36181	-1.25116
2446.4	-1.29324	-1.21944	-1.19044
2446.5	-1.29756	-1.32403	-1.28914
2446.6	-1.2296	-1.27838	-1.28455
2446.7	-1.28197	-1.28557	-1.27604
2446.8	-1.27565	-1.35293	-1.31872
2446.9	-1.29083	-1.28135	-1.28878
2447	-1.25896	-1.23394	-1.28658
2447.1	-1.28349	-1.31954	-1.33459
2447.2	-1.25121	-1.30854	-1.19898
2447.3	-1.20361	-1.29433	-1.27664
2447.4	-1.25782	-1.30861	-1.27664
2447.5	-1.27758	-1.21729	-1.26825
2447.6	-1.27821	-1.33288	-1.29445
2447.7	-1.28624	-1.30682	-1.32014
2447.8	-1.23712	-1.26967	-1.33978
2447.9	-1.27585	-1.25128	-1.36678
2448	-1.24214	-1.29158	-1.29635
2448.1	-1.2765	-1.3123	-1.31814
2448.2	-1.27129	-1.37013	-1.31703
2448.3	-1.23599	-1.2625	-1.2812
2448.4	-1.28759	-1.28644	-1.28839
2448.5	-1.18332	-1.29066	-1.28279
2448.6	-1.36106	-1.27481	-1.25671
2448.7	-1.29295	-1.20496	-1.30205
2448.8	-1.28451	-1.23553	-1.27358
2448.9	-1.27876	-1.29696	-1.25367
2449	-1.26048	-1.23654	-1.31722
2449.1	-1.27182	-1.21671	-1.24147
2449.2	-1.26301	-1.25669	-1.33512
2449.3	-1.23746	-1.30265	-1.35083
2449.4	-1.32533	-1.29768	-1.26383
2449.5	-1.33932	-1.29848	-1.25727
2449.6	-1.28653	-1.2695	-1.29481
2449.7	-1.32723	-1.27693	-1.25469
2449.8	-1.29225	-1.24306	-1.28303
2449.9	-1.31978	-1.24479	-1.27211
2450	-1.24038	-1.31336	-1.32446
2450.1	-1.25949	-1.33008	-1.27423
2450.2	-1.24277	-1.24694	-1.27683
2450.3	-1.23898	-1.25893	-1.29206
2450.4	-1.22149	-1.29158	-1.25367
2450.5	-1.22658	-1.25529	-1.33305
2450.6	-1.2811	-1.28938	-1.34258
2450.7	-1.24957	-1.20347	-1.30953
2450.8	-1.25809	-1.29879	-1.25461
2450.9	-1.34354	-1.30147	-1.28735
2451	-1.30851	-1.31317	-1.34386
2451.1	-1.34967	-1.3117	-1.36494
2451.2	-1.32859	-1.25954	-1.24788
2451.3	-1.2777	-1.22653	-1.29223
2451.4	-1.27621	-1.25223	-1.28238
2451.5	-1.28581	-1.18624	-1.29913
2451.6	-1.2923	-1.32653	-1.29884
2451.7	-1.26639	-1.25896	-1.28096
2451.8	-1.32526	-1.271	-1.34292
2451.9	-1.26569	-1.30113	-1.32171
2452	-1.2176	-1.23797	-1.24257
2452.1	-1.20588	-1.31483	-1.25999
2452.2	-1.23932	-1.26909	-1.24431
2452.3	-1.24745	-1.21785	-1.28125
2452.4	-1.26812	-1.24948	-1.31546
2452.5	-1.31787	-1.28419	-1.28952
2452.6	-1.36289	-1.23606	-1.32617
2452.7	-1.2778	-1.21078	-1.27198
2452.8	-1.26361	-1.29519	-1.3288
2452.9	-1.26767	-1.28902	-1.30697
2453	-1.3386	-1.31918	-1.30557
2453.1	-1.2695	-1.24202	-1.27353
2453.2	-1.28516	-1.24448	-1.30779
2453.3	-1.27963	-1.24364	-1.27674
2453.4	-1.23003	-1.33539	-1.26989
2453.5	-1.28337	-1.28038	-1.28217
2453.6	-1.21618	-1.29158	-1.21558
2453.7	-1.29232	-1.30547	-1.26335
2453.8	-1.28378	-1.21688	-1.37447
2453.9	-1.25864	-1.32277	-1.31117
2454	-1.25162	-1.30757	-1.26933
2454.1	-1.3246	-1.27206	-1.21748
2454.2	-1.26868	-1.33925	-1.32142
2454.3	-1.3232	-1.31857	-1.29471
2454.4	-1.29816	-1.32106	-1.33811
2454.5	-1.27435	-1.25131	-1.30381
2454.6	-1.26376	-1.30106	-1.2558
2454.7	-1.24383	-1.21411	-1.31884
2454.8	-1.22019	-1.2998	-1.36958
2454.9	-1.24545	-1.30048	-1.33968
2455	-1.23746	-1.28697	-1.28241
2455.1	-1.29088	-1.26559	-1.29377
2455.2	-1.27182	-1.31092	-1.302
2455.3	-1.31732	-1.29375	-1.33273
2455.4	-1.24233	-1.31992	-1.31698
2455.5	-1.28299	-1.30026	-1.34313
2455.6	-1.30402	-1.30919	-1.31039
2455.7	-1.29799	-1.25445	-1.29104
2455.8	-1.28791	-1.23514	-1.2563
2455.9	-1.17929	-1.28892	-1.32868
2456	-1.28957	-1.27167	-1.30272
2456.1	-1.27293	-1.25256	-1.26856
2456.2	-1.29787	-1.24113	-1.29659
2456.3	-1.27782	-1.24016	-1.28178
2456.4	-1.35346	-1.31944	-1.26554
2456.5	-1.25922	-1.24935	-1.26118
2456.6	-1.27116	-1.32067	-1.34357
2456.7	-1.28685	-1.2446	-1.25046
2456.8	-1.19922	-1.28231	-1.21449
2456.9	-1.23843	-1.2434	-1.2509
2457	-1.29201	-1.25553	-1.27078
2457.1	-1.24598	-1.27903	-1.26016
2457.2	-1.33628	-1.30033	-1.28412
2457.3	-1.27408	-1.26916	-1.30788
2457.4	-1.26238	-1.22764	-1.3605
2457.5	-1.25913	-1.23201	-1.193
2457.6	-1.26067	-1.29278	-1.25843
2457.7	-1.26938	-1.28279	-1.31947
2457.8	-1.22499	-1.27336	-1.28554
2457.9	-1.33363	-1.31857	-1.31146
2458	-1.22171	-1.33512	-1.27587
2458.1	-1.24972	-1.37136	-1.2916
2458.2	-1.29022	-1.26829	-1.29848
2458.3	-1.28246	-1.28007	-1.29946
2458.4	-1.22523	-1.29034	-1.30781
2458.5	-1.24832	-1.28535	-1.29614
2458.6	-1.27519	-1.33025	-1.32728
2458.7	-1.32827	-1.26402	-1.324
2458.8	-1.27314	-1.34422	-1.25225
2458.9	-1.30813	-1.32053	-1.35155
2459	-1.24093	-1.31971	-1.2929
2459.1	-1.30796	-1.30323	-1.30801
2459.2	-1.23476	-1.22967	-1.28706
2459.3	-1.27341	-1.28328	-1.32902
2459.4	-1.29493	-1.25425	-1.30289
2459.5	-1.22306	-1.27112	-1.25157
2459.6	-1.25693	-1.25835	-1.2329
2459.7	-1.29722	-1.29264	-1.33508
2459.8	-1.2329	-1.2426	-1.35071
2459.9	-1.27845	-1.29153	-1.25956
2460	-1.24308	-1.29872	-1.27201
2460.1	-1.31076	-1.31577	-1.28265
2460.2	-1.28542	-1.32294	-1.29138
2460.3	-1.32299	-1.29297	-1.32381
2460.4	-1.27005	-1.27799	-1.23864
2460.5	-1.25256	-1.32576	-1.28875
2460.6	-1.23546	-1.21464	-1.33544
2460.7	-1.26065	-1.28632	-1.32989
2460.8	-1.26388	-1.24974	-1.28509
2460.9	-1.21541	-1.26463	-1.28687
2461	-1.32675	-1.26721	-1.33358
2461.1	-1.30002	-1.27669	-1.28407
2461.2	-1.30016	-1.21874	-1.26122
2461.3	-1.28996	-1.28837	-1.29051
2461.4	-1.23348	-1.30441	-1.24728
2461.5	-1.26716	-1.29165	-1.24856
2461.6	-1.20542	-1.25698	-1.32518
2461.7	-1.26957	-1.21251	-1.26482
2461.8	-1.24858	-1.30562	-1.28757
2461.9	-1.30542	-1.25587	-1.34458
2462	-1.23932	-1.26545	-1.28931
2462.1	-1.23389	-1.24897	-1.25037
2462.2	-1.24672	-1.2653	-1.3233
2462.3	-1.28077	-1.37937	-1.32144
2462.4	-1.28627	-1.28357	-1.34859
2462.5	-1.248	-1.2793	-1.24865
2462.6	-1.29725	-1.30132	-1.25973
2462.7	-1.21599	-1.34007	-1.29954
2462.8	-1.26984	-1.29182	-1.25999
2462.9	-1.30699	-1.24014	-1.3075
2463	-1.35865	-1.31686	-1.28646
2463.1	-1.24069	-1.25331	-1.30222
2463.2	-1.29744	-1.2406	-1.34272
2463.3	-1.3178	-1.28709	-1.3212
2463.4	-1.257	-1.30074	-1.2673
2463.5	-1.26863	-1.29544	-1.27654
2463.6	-1.30282	-1.21968	-1.31645
2463.7	-1.2537	-1.24455	-1.33201
2463.8	-1.24892	-1.21592	-1.31382
2463.9	-1.26272	-1.24894	-1.22255
2464	-1.25939	-1.27068	-1.3516
2464.1	-1.28147	-1.30721	-1.3046
2464.2	-1.23001	-1.24209	-1.3488
2464.3	-1.24964	-1.21809	-1.32253
2464.4	-1.29963	-1.27408	-1.31872
2464.5	-1.22793	-1.29392	-1.34473
2464.6	-1.24009	-1.31722	-1.3613
2464.7	-1.25128	-1.30439	-1.33754
2464.8	-1.26233	-1.26914	-1.32364
2464.9	-1.24265	-1.27408	-1.26993
2465	-1.25133	-1.29488	-1.29556
2465.1	-1.2383	-1.27553	-1.27985
2465.2	-1.26429	-1.28135	-1.28417
2465.3	-1.28335	-1.31329	-1.28484
2465.4	-1.28045	-1.30265	-1.29066
2465.5	-1.32427	-1.2261	-1.24079
2465.6	-1.22301	-1.2756	-1.31023
2465.7	-1.228	-1.24694	-1.33544
2465.8	-1.27613	-1.27669	-1.27647
2465.9	-1.25157	-1.31324	-1.30089
2466	-1.22185	-1.29148	-1.20651
2466.1	-1.29071	-1.30702	-1.32494
2466.2	-1.2558	-1.24134	-1.33204
2466.3	-1.235	-1.35454	-1.2604
2466.4	-1.3013	-1.27119	-1.3171
2466.5	-1.31013	-1.2998	-1.30825
2466.6	-1.25013	-1.34936	-1.31283
2466.7	-1.25498	-1.29269	-1.24962
2466.8	-1.23239	-1.28938	-1.28482
2466.9	-1.32219	-1.31078	-1.27724
2467	-1.26952	-1.29835	-1.24173
2467.1	-1.20899	-1.32144	-1.37428
2467.2	-1.24919	-1.31662	-1.28067
2467.3	-1.27592	-1.25908	-1.27334
2467.4	-1.29729	-1.2777	-1.32101
2467.5	-1.2558	-1.2723	-1.25676
2467.6	-1.24081	-1.34248	-1.31643
2467.7	-1.28383	-1.2426	-1.28468
2467.8	-1.3032	-1.27797	-1.29365
2467.9	-1.2862	-1.31604	-1.33158
2468	-1.23133	-1.24593	-1.31823
2468.1	-1.2764	-1.27862	-1.28463
2468.2	-1.29464	-1.30229	-1.29592
2468.3	-1.29143	-1.34318	-1.31302
2468.4	-1.26897	-1.26921	-1.28924
2468.5	-1.29143	-1.27483	-1.29034
2468.6	-1.18754	-1.31481	-1.30144
2468.7	-1.32395	-1.30294	-1.29512
2468.8	-1.28634	-1.26246	-1.26021
2468.9	-1.29807	-1.27548	-1.23905
2469	-1.24067	-1.29833	-1.32653
2469.1	-1.27227	-1.29831	-1.33874
2469.2	-1.22026	-1.33343	-1.27522
2469.3	-1.24962	-1.2503	-1.32994
2469.4	-1.25973	-1.22291	-1.30492
2469.5	-1.23934	-1.29317	-1.29421
2469.6	-1.21123	-1.24561	-1.26957
2469.7	-1.22892	-1.30924	-1.24487
2469.8	-1.27088	-1.34574	-1.26267
2469.9	-1.32202	-1.23867	-1.31153
2470	-1.20788	-1.31394	-1.28231
2470.1	-1.25609	-1.27505	-1.28974
2470.2	-1.22991	-1.30243	-1.32241
2470.3	-1.22552	-1.23599	-1.30844
2470.4	-1.19148	-1.24084	-1.26101
2470.5	-1.21256	-1.30359	-1.24093
2470.6	-1.27379	-1.2804	-1.28014
2470.7	-1.24757	-1.28024	-1.34837
2470.8	-1.2708	-1.28062	-1.2385
2470.9	-1.25507	-1.28822	-1.28685
2471	-1.34253	-1.28535	-1.37669
2471.1	-1.29452	-1.25804	-1.27404
2471.2	-1.25365	-1.29418	-1.30706
2471.3	-1.27804	-1.3116	-1.32675
2471.4	-1.30171	-1.26931	-1.34815
2471.5	-1.26079	-1.36258	-1.30595
2471.6	-1.31396	-1.31597	-1.3047
2471.7	-1.27874	-1.32017	-1.26173
2471.8	-1.22371	-1.25483	-1.24043
2471.9	-1.25239	-1.32492	-1.30154
2472	-1.2949	-1.21599	-1.23623
2472.1	-1.21435	-1.26827	-1.33213
2472.2	-1.24716	-1.29061	-1.31054
2472.3	-1.251	-1.22306	-1.28026
2472.4	-1.25905	-1.27411	-1.35882
2472.5	-1.28646	-1.26036	-1.22791
2472.6	-1.26262	-1.24477	-1.25879
2472.7	-1.2454	-1.27963	-1.2535
2472.8	-1.23785	-1.29107	-1.2882
2472.9	-1.26055	-1.2908	-1.28398
2473	-1.2888	-1.25167	-1.26458
2473.1	-1.26453	-1.25908	-1.29182
2473.2	-1.2915	-1.24933	-1.29515
2473.3	-1.24781	-1.3018	-1.33532
2473.4	-1.35097	-1.26808	-1.31213
2473.5	-1.27681	-1.22914	-1.29326
2473.6	-1.26603	-1.26219	-1.2666
2473.7	-1.26118	-1.29505	-1.33191
2473.8	-1.26154	-1.28545	-1.31167
2473.9	-1.25806	-1.22101	-1.29404
2474	-1.25261	-1.29076	-1.30214
2474.1	-1.26639	-1.25046	-1.30378
2474.2	-1.28511	-1.24417	-1.33734
2474.3	-1.26559	-1.2308	-1.33421
2474.4	-1.30846	-1.28441	-1.26718
2474.5	-1.27775	-1.30738	-1.29659
2474.6	-1.27618	-1.25486	-1.30581
2474.7	-1.28453	-1.27756	-1.26656
2474.8	-1.3109	-1.33283	-1.34936
2474.9	-1.32485	-1.3152	-1.24431
2475	-1.24431	-1.29855	-1.31001
2475.1	-1.32301	-1.25666	-1.23273
2475.2	-1.29821	-1.24286	-1.31249
2475.3	-1.27983	-1.27493	-1.24812
2475.4	-1.22467	-1.2785	-1.31739
2475.5	-1.31978	-1.28965	-1.29669
2475.6	-1.23514	-1.26866	-1.30436
2475.7	-1.32325	-1.25524	-1.28764
2475.8	-1.21789	-1.30772	-1.24342
2475.9	-1.23138	-1.25307	-1.30772
2476	-1.19447	-1.28132	-1.28369
2476.1	-1.28924	-1.24677	-1.33179
2476.2	-1.32745	-1.22559	-1.27753
2476.3	-1.2653	-1.27336	-1.24984
2476.4	-1.31259	-1.3048	-1.3315
2476.5	-1.2943	-1.32748	-1.3068
2476.6	-1.25978	-1.3322	-1.30065
2476.7	-1.291	-1.28673	-1.25346
2476.8	-1.2647	-1.29956	-1.28431
2476.9	-1.28178	-1.29712	-1.28393
2477	-1.23449	-1.29534	-1.30171
2477.1	-1.31524	-1.26603	-1.28767
2477.2	-1.26839	-1.29816	-1.30407
2477.3	-1.23637	-1.25143	-1.27437
2477.4	-1.2778	-1.27826	-1.28866
2477.5	-1.26151	-1.28096	-1.37295
2477.6	-1.27264	-1.27628	-1.30969
2477.7	-1.2841	-1.35167	-1.31066
2477.8	-1.31271	-1.29833	-1.30965
2477.9	-1.27085	-1.23271	-1.32381
2478	-1.2867	-1.31498	-1.34046
2478.1	-1.26284	-1.24991	-1.2779
2478.2	-1.26161	-1.28287	-1.2986
2478.3	-1.22851	-1.26784	-1.33664
2478.4	-1.29556	-1.24458	-1.33761
2478.5	-1.25196	-1.27447	-1.28605
2478.6	-1.31172	-1.30207	-1.37995
2478.7	-1.25155	-1.27763	-1.3295
2478.8	-1.2929	-1.28328	-1.30279
2478.9	-1.2521	-1.30328	-1.29136
2479	-1.25527	-1.27153	-1.30815
2479.1	-1.24646	-1.33163	-1.28866
2479.2	-1.24759	-1.28735	-1.30417
2479.3	-1.23698	-1.2742	-1.27746
2479.4	-1.30335	-1.30224	-1.34989
2479.5	-1.27831	-1.24224	-1.3206
2479.6	-1.23003	-1.25384	-1.29047
2479.7	-1.27372	-1.30378	-1.3764
2479.8	-1.24967	-1.30272	-1.32974
2479.9	-1.31411	-1.30149	-1.32152
2480	-1.22339	-1.31869	-1.29814
2480.1	-1.30289	-1.26907	-1.25645
2480.2	-1.2666	-1.2895	-1.29396
2480.3	-1.29896	-1.25777	-1.26612
2480.4	-1.30402	-1.25442	-1.23739
2480.5	-1.23756	-1.39404	-1.28229
2480.6	-1.23295	-1.28981	-1.29358
2480.7	-1.2938	-1.34929	-1.30714
2480.8	-1.25391	-1.26477	-1.33418
2480.9	-1.27423	-1.29022	-1.27816
2481	-1.29095	-1.31331	-1.28706
2481.1	-1.28892	-1.26723	-1.27568
2481.2	-1.25384	-1.29556	-1.21138
2481.3	-1.30214	-1.25816	-1.32299
2481.4	-1.27471	-1.29727	-1.28709
2481.5	-1.24624	-1.26564	-1.3973
2481.6	-1.36871	-1.27505	-1.32941
2481.7	-1.28537	-1.29225	-1.33466
2481.8	-1.24619	-1.24972	-1.31375
2481.9	-1.31071	-1.28265	-1.30788
2482	-1.31551	-1.24077	-1.28402
2482.1	-1.23797	-1.34545	-1.2598
2482.2	-1.23618	-1.27541	-1.33785
2482.3	-1.24605	-1.31934	-1.30788
2482.4	-1.23114	-1.36065	-1.28723
2482.5	-1.24996	-1.30113	-1.27724
2482.6	-1.33804	-1.27645	-1.23186
2482.7	-1.22525	-1.27435	-1.29959
2482.8	-1.24612	-1.21905	-1.2558
2482.9	-1.24762	-1.306	-1.29471
2483	-1.25341	-1.2419	-1.34287
2483.1	-1.23259	-1.26964	-1.25104
2483.2	-1.28784	-1.26125	-1.27869
2483.3	-1.24103	-1.33377	-1.33247
2483.4	-1.2777	-1.30323	-1.27225
2483.5	-1.28774	-1.30595	-1.31602
2483.6	-1.28115	-1.26094	-1.28057
2483.7	-1.23138	-1.26453	-1.31703
2483.8	-1.23331	-1.33119	-1.27416
2483.9	-1.26337	-1.33616	-1.26238
2484	-1.31174	-1.28436	-1.28991
2484.1	-1.32007	-1.28352	-1.27698
2484.2	-1.28904	-1.3067	-1.25712
2484.3	-1.30622	-1.22064	-1.32945
2484.4	-1.22303	-1.27481	-1.30212
2484.5	-1.25107	-1.25037	-1.34837
2484.6	-1.2398	-1.2268	-1.28615
2484.7	-1.15845	-1.32716	-1.24337
2484.8	-1.25095	-1.26689	-1.31934
2484.9	-1.2439	-1.2627	-1.3377
2485	-1.28496	-1.29715	-1.26928
2485.1	-1.29008	-1.23705	-1.28311
2485.2	-1.20735	-1.29556	-1.33346
2485.3	-1.32489	-1.313	-1.28583
2485.4	-1.25259	-1.2923	-1.31228
2485.5	-1.26733	-1.29382	-1.27753
2485.6	-1.25524	-1.32422	-1.25522
2485.7	-1.33059	-1.28366	-1.2466
2485.8	-1.32743	-1.26308	-1.36007
2485.9	-1.28605	-1.34137	-1.26364
2486	-1.30825	-1.26639	-1.3054
2486.1	-1.29365	-1.27213	-1.27266
2486.2	-1.24349	-1.2494	-1.28405
2486.3	-1.26677	-1.23758	-1.28405
2486.4	-1.29124	-1.35648	-1.24566
2486.5	-1.29367	-1.26521	-1.25932
2486.6	-1.3207	-1.30144	-1.29845
2486.7	-1.26373	-1.26373	-1.3027
2486.8	-1.31773	-1.24892	-1.31264
2486.9	-1.2598	-1.23454	-1.28622
2487	-1.27044	-1.25498	-1.35563
2487.1	-1.24844	-1.26161	-1.26523
2487.2	-1.30731	-1.27054	-1.34017
2487.3	-1.2473	-1.23488	-1.26477
2487.4	-1.30016	-1.31278	-1.29597
2487.5	-1.29302	-1.25109	-1.29507
2487.6	-1.28579	-1.3172	-1.3337
2487.7	-1.29305	-1.37759	-1.3377
2487.8	-1.29068	-1.27133	-1.35771
2487.9	-1.2578	-1.28287	-1.34181
2488	-1.26289	-1.31035	-1.32475
2488.1	-1.31375	-1.25727	-1.32224
2488.2	-1.26735	-1.25676	-1.24767
2488.3	-1.29179	-1.2889	-1.27034
2488.4	-1.24513	-1.30702	-1.32154
2488.5	-1.2377	-1.23826	-1.33787
2488.6	-1.31208	-1.3345	-1.31852
2488.7	-1.27358	-1.24185	-1.35896
2488.8	-1.28636	-1.26844	-1.27042
2488.9	-1.29992	-1.1971	-1.30383
2489	-1.20566	-1.29951	-1.34456
2489.1	-1.27804	-1.25488	-1.29039
2489.2	-1.33351	-1.24173	-1.32511
2489.3	-1.30296	-1.1984	-1.3303
2489.4	-1.34533	-1.29614	-1.27278
2489.5	-1.28381	-1.2461	-1.29242
2489.6	-1.28612	-1.27628	-1.27679
2489.7	-1.25232	-1.32026	-1.26808
2489.8	-1.27633	-1.31988	-1.30296
2489.9	-1.28231	-1.28231	-1.24482
2490	-1.22277	-1.26393	-1.266
2490.1	-1.21145	-1.26752	-1.35841
2490.2	-1.35573	-1.2819	-1.36195
2490.3	-1.25927	-1.30854	-1.31399
2490.4	-1.28067	-1.33471	-1.30861
2490.5	-1.23461	-1.24557	-1.30786
2490.6	-1.29519	-1.36275	-1.28786
2490.7	-1.27669	-1.33428	-1.28154
2490.8	-1.3288	-1.27585	-1.32202
2490.9	-1.24948	-1.27821	-1.29737
2491	-1.25664	-1.37076	-1.26755
2491.1	-1.24079	-1.246	-1.26467
2491.2	-1.20074	-1.22781	-1.29191
2491.3	-1.26429	-1.22981	-1.30024
2491.4	-1.25348	-1.30031	-1.2654
2491.5	-1.26176	-1.27712	-1.28593
2491.6	-1.22127	-1.24361	-1.25794
2491.7	-1.2487	-1.31191	-1.36323
2491.8	-1.257	-1.26627	-1.29732
2491.9	-1.3012	-1.28629	-1.30086
2492	-1.24701	-1.26822	-1.25896
2492.1	-1.25792	-1.33896	-1.21239
2492.2	-1.23254	-1.28863	-1.30354
2492.3	-1.30579	-1.29459	-1.29949
2492.4	-1.26455	-1.25782	-1.33638
2492.5	-1.3261	-1.32166	-1.30323
2492.6	-1.28972	-1.25995	-1.273
2492.7	-1.29003	-1.30463	-1.25046
2492.8	-1.31228	-1.30299	-1.3419
2492.9	-1.29307	-1.2956	-1.29319
2493	-1.24981	-1.27235	-1.33423
2493.1	-1.27114	-1.24627	-1.30629
2493.2	-1.22892	-1.31196	-1.28926
2493.3	-1.29076	-1.24335	-1.3489
2493.4	-1.24361	-1.3006	-1.26366
2493.5	-1.31174	-1.29823	-1.25888
2493.6	-1.25382	-1.27939	-1.28325
2493.7	-1.32776	-1.28902	-1.26306
2493.8	-1.21739	-1.3384	-1.21558
2493.9	-1.24183	-1.22952	-1.26508
2494	-1.28463	-1.28366	-1.34253
2494.1	-1.30386	-1.27676	-1.23208
2494.2	-1.26325	-1.23022	-1.25483
2494.3	-1.28443	-1.29761	-1.35129
2494.4	-1.31466	-1.2473	-1.31136
2494.5	-1.23539	-1.28492	-1.24484
2494.6	-1.28388	-1.26335	-1.27363
2494.7	-1.20335	-1.29768	-1.30567
2494.8	-1.26711	-1.26279	-1.25295
2494.9	-1.28427	-1.28494	-1.35882
2495	-1.25182	-1.30074	-1.37742
2495.1	-1.29273	-1.28253	-1.30921
2495.2	-1.21674	-1.35964	-1.34559
2495.3	-1.31657	-1.23015	-1.29129
2495.4	-1.24817	-1.24233	-1.28545
2495.5	-1.29196	-1.26484	-1.25206
2495.6	-1.25992	-1.26733	-1.33942
2495.7	-1.29476	-1.30967	-1.3476
2495.8	-1.24052	-1.27387	-1.27454
2495.9	-1.30463	-1.28525	-1.34962
2496	-1.26554	-1.26214	-1.28412
2496.1	-1.2392	-1.30316	-1.31766
2496.2	-1.30646	-1.25121	-1.29452
2496.3	-1.24533	-1.30542	-1.22257
2496.4	-1.28014	-1.29558	-1.35001
2496.5	-1.22315	-1.29614	-1.28221
2496.6	-1.26214	-1.26388	-1.34822
2496.7	-1.26096	-1.3467	-1.29573
2496.8	-1.28516	-1.31901	-1.24781
2496.9	-1.29804	-1.30335	-1.30755
2497	-1.28868	-1.25514	-1.28506
2497.1	-1.27348	-1.31792	-1.30817
2497.2	-1.26414	-1.28154	-1.30598
2497.3	-1.2515	-1.2924	-1.31131
2497.4	-1.29669	-1.24933	-1.33725
2497.5	-1.16749	-1.32251	-1.27247
2497.6	-1.32547	-1.31478	-1.28991
2497.7	-1.23551	-1.24429	-1.35746
2497.8	-1.2584	-1.23524	-1.23425
2497.9	-1.26689	-1.26692	-1.29346
2498	-1.26571	-1.26349	-1.35146
2498.1	-1.32856	-1.22419	-1.32152
2498.2	-1.27995	-1.29534	-1.31314
2498.3	-1.26812	-1.24359	-1.27799
2498.4	-1.24055	-1.26557	-1.26781
2498.5	-1.28313	-1.26656	-1.28335
2498.6	-1.29481	-1.22057	-1.32656
2498.7	-1.31401	-1.26885	-1.32593
2498.8	-1.27428	-1.30407	-1.31302
2498.9	-1.29763	-1.28634	-1.29997
2499	-1.1983	-1.33421	-1.30002
2499.1	-1.25189	-1.34521	-1.23676
2499.2	-1.29133	-1.22815	-1.30311
2499.3	-1.20928	-1.32012	-1.31329
2499.4	-1.2252	-1.29601	-1.33242
2499.5	-1.22887	-1.3357	-1.37558
2499.6	-1.23266	-1.31587	-1.27623
2499.7	-1.30871	-1.31322	-1.24728
2499.8	-1.28501	-1.2793	-1.30919
2499.9	-1.30197	-1.30825	-1.3109
2500	-1.26998	-1.2378	-1.32371
2500.1	-1.21852	-1.29995	-1.34808
2500.2	-1.33889	-1.36755	-1.27157
2500.3	-1.24716	-1.32649	-1.30921
2500.4	-1.27063	-1.25524	-1.28745
2500.5	-1.22441	-1.22885	-1.25391
2500.6	-1.26861	-1.24081	-1.28366
2500.7	-1.27606	-1.20795	-1.32451
2500.8	-1.28779	-1.24733	-1.28253
2500.9	-1.33223	-1.2302	-1.24716
2501	-1.21206	-1.277	-1.27946
2501.1	-1.24045	-1.27225	-1.26067
2501.2	-1.25823	-1.34094	-1.28878
2501.3	-1.25553	-1.27546	-1.32318
2501.4	-1.25925	-1.31442	-1.26902
2501.5	-1.25247	-1.28115	-1.29992
2501.6	-1.26086	-1.30243	-1.21531
2501.7	-1.35705	-1.27044	-1.25922
2501.8	-1.30166	-1.31295	-1.26846
2501.9	-1.31606	-1.28726	-1.29541
2502	-1.27782	-1.31585	-1.31949
2502.1	-1.27442	-1.24767	-1.33459
2502.2	-1.27934	-1.26135	-1.29507
2502.3	-1.26277	-1.30313	-1.29435
2502.4	-1.25232	-1.31148	-1.2666
2502.5	-1.25073	-1.30443	-1.28313
2502.6	-1.24709	-1.30938	-1.3109
2502.7	-1.28079	-1.27556	-1.3276
2502.8	-1.27734	-1.25695	-1.31242
2502.9	-1.29199	-1.25958	-1.35459
2503	-1.29281	-1.2419	-1.29949
2503.1	-1.30456	-1.27794	-1.26328
2503.2	-1.30904	-1.29155	-1.26202
2503.3	-1.28492	-1.28159	-1.34991
2503.4	-1.31223	-1.39701	-1.34036
2503.5	-1.20156	-1.24989	-1.22832
2503.6	-1.21415	-1.22771	-1.30193
2503.7	-1.24431	-1.27737	-1.31971
2503.8	-1.24974	-1.23536	-1.30639
2503.9	-1.25727	-1.30834	-1.26709
2504	-1.28101	-1.22863	-1.27869
2504.1	-1.22771	-1.36815	-1.24931
2504.2	-1.26682	-1.25377	-1.28513
2504.3	-1.3094	-1.35527	-1.35303
2504.4	-1.26289	-1.25553	-1.28019
2504.5	-1.25628	-1.32815	-1.25782
2504.6	-1.29271	-1.28427	-1.2868
2504.7	-1.31047	-1.30453	-1.28313
2504.8	-1.2924	-1.30523	-1.27288
2504.9	-1.31522	-1.21664	-1.23181
2505	-1.34378	-1.27529	-1.25782
2505.1	-1.26991	-1.33015	-1.29319
2505.2	-1.23502	-1.27121	-1.30238
2505.3	-1.27005	-1.27939	-1.28219
2505.4	-1.26156	-1.28072	-1.2793
2505.5	-1.27408	-1.27954	-1.31384
2505.6	-1.26267	-1.32099	-1.31059
2505.7	-1.30284	-1.24962	-1.32333
2505.8	-1.2363	-1.27881	-1.27172
2505.9	-1.26036	-1.26977	-1.25046
2506	-1.30352	-1.28916	-1.2701
2506.1	-1.2563	-1.27461	-1.29278
2506.2	-1.24161	-1.28938	-1.31609
2506.3	-1.33869	-1.28069	-1.31141
2506.4	-1.23437	-1.25809	-1.33744
2506.5	-1.22899	-1.29573	-1.29556
2506.6	-1.26149	-1.32762	-1.32188
2506.7	-1.3186	-1.27346	-1.36198
2506.8	-1.27893	-1.27761	-1.28854
2506.9	-1.24677	-1.26007	-1.33433
2507	-1.30866	-1.29271	-1.28692
2507.1	-1.29597	-1.31452	-1.31599
2507.2	-1.29158	-1.26834	-1.32707
2507.3	-1.2275	-1.28236	-1.32065
2507.4	-1.28265	-1.24448	-1.29452
2507.5	-1.26542	-1.24043	-1.32482
2507.6	-1.1983	-1.29891	-1.29544
2507.7	-1.31136	-1.26788	-1.29864
2507.8	-1.26354	-1.24219	-1.32957
2507.9	-1.2503	-1.30407	-1.22665
2508	-1.30552	-1.34207	-1.3275
2508.1	-1.27913	-1.24366	-1.26721
2508.2	-1.24967	-1.31481	-1.29975
2508.3	-1.27242	-1.29857	-1.32842
2508.4	-1.22576	-1.28702	-1.2563
2508.5	-1.28851	-1.26796	-1.33097
2508.6	-1.30147	-1.28279	-1.25937
2508.7	-1.22069	-1.2321	-1.28279
2508.8	-1.27724	-1.18057	-1.33187
2508.9	-1.25254	-1.32506	-1.29481
2509	-1.34183	-1.28858	-1.32723
2509.1	-1.3074	-1.23104	-1.30562
2509.2	-1.32127	-1.30332	-1.3489
2509.3	-1.27307	-1.30557	-1.24868
2509.4	-1.31495	-1.2908	-1.28747
2509.5	-1.25712	-1.30557	-1.228
2509.6	-1.23128	-1.28364	-1.2689
2509.7	-1.26458	-1.30376	-1.30072
2509.8	-1.2006	-1.30916	-1.24583
2509.9	-1.25295	-1.28521	-1.32861
2510	-1.28166	-1.28275	-1.37474
2510.1	-1.27281	-1.28277	-1.30779
2510.2	-1.17977	-1.27992	-1.28253
2510.3	-1.21152	-1.27949	-1.2908
2510.4	-1.2565	-1.34198	-1.31343
2510.5	-1.27329	-1.27244	-1.37329
2510.6	-1.28453	-1.34229	-1.30422
2510.7	-1.24588	-1.30661	-1.35331
2510.8	-1.23025	-1.27013	-1.28477
2510.9	-1.32866	-1.30014	-1.29411
2511	-1.24231	-1.2834	-1.28781
2511.1	-1.28839	-1.25148	-1.30195
2511.2	-1.28492	-1.32347	-1.28834
2511.3	-1.22057	-1.3164	-1.32007
2511.4	-1.3026	-1.32205	-1.31148
2511.5	-1.23114	-1.30325	-1.33459
2511.6	-1.23213	-1.26151	-1.28069
2511.7	-1.29136	-1.3046	-1.2391
2511.8	-1.29802	-1.28238	-1.36926
2511.9	-1.25056	-1.24849	-1.33182
2512	-1.25949	-1.33544	-1.28499
2512.1	-1.31744	-1.3185	-1.30074
2512.2	-1.26557	-1.30808	-1.28494
2512.3	-1.25309	-1.34403	-1.29097
2512.4	-1.27913	-1.31435	-1.27582
2512.5	-1.30089	-1.27589	-1.31387
2512.6	-1.26482	-1.26627	-1.2715
2512.7	-1.30125	-1.26501	-1.28098
2512.8	-1.21587	-1.26928	-1.288
2512.9	-1.30871	-1.27816	-1.36376
2513	-1.26344	-1.29148	-1.29623
2513.1	-1.23526	-1.31133	-1.27232
2513.2	-1.26733	-1.26554	-1.30661
2513.3	-1.25686	-1.33942	-1.28581
2513.4	-1.27046	-1.25867	-1.35795
2513.5	-1.31406	-1.26955	-1.26294
2513.6	-1.29471	-1.27223	-1.2447
2513.7	-1.24742	-1.3496	-1.25992
2513.8	-1.322	-1.24878	-1.27908
2513.9	-1.27329	-1.26977	-1.2295
2514	-1.24846	-1.27001	-1.28132
2514.1	-1.32603	-1.24873	-1.3047
2514.2	-1.31618	-1.30636	-1.28024
2514.3	-1.28885	-1.31623	-1.29392
2514.4	-1.24429	-1.33657	-1.2717
2514.5	-1.21828	-1.27674	-1.29435
2514.6	-1.28721	-1.27399	-1.25642
2514.7	-1.24081	-1.35558	-1.35341
2514.8	-1.31732	-1.24306	-1.28082
2514.9	-1.26938	-1.30446	-1.25464
2515	-1.24687	-1.27744	-1.33459
2515.1	-1.27495	-1.29141	-1.33811
2515.2	-1.23572	-1.21917	-1.36157
2515.3	-1.30895	-1.28562	-1.25756
2515.4	-1.27956	-1.29852	-1.28723
2515.5	-1.27141	-1.28557	-1.26533
2515.6	-1.28759	-1.25625	-1.32127
2515.7	-1.21883	-1.24009	-1.2591
2515.8	-1.31437	-1.21319	-1.34516
2515.9	-1.2743	-1.3412	-1.28378
2516	-1.24955	-1.2433	-1.34289
2516.1	-1.22935	-1.26755	-1.33006
2516.2	-1.22231	-1.3137	-1.31565
2516.3	-1.25992	-1.27539	-1.2641
2516.4	-1.18829	-1.30526	-1.31454
2516.5	-1.28846	-1.25276	-1.24422
2516.6	-1.30028	-1.3826	-1.30417
2516.7	-1.18431	-1.25273	-1.29413
2516.8	-1.2653	-1.27389	-1.31382
2516.9	-1.31548	-1.27399	-1.3034
2517	-1.30629	-1.27978	-1.27577
2517.1	-1.31305	-1.25777	-1.27577
2517.2	-1.30567	-1.28036	-1.27823
2517.3	-1.31003	-1.3005	-1.27461
2517.4	-1.2082	-1.24484	-1.28412
2517.5	-1.27283	-1.27498	-1.22897
2517.6	-1.24771	-1.28301	-1.27879
2517.7	-1.25724	-1.2673	-1.3239
2517.8	-1.25502	-1.291	-1.30031
2517.9	-1.26757	-1.28907	-1.32731
2518	-1.30774	-1.32142	-1.36079
2518.1	-1.26267	-1.25621	-1.32111
2518.2	-1.2129	-1.2882	-1.31006
2518.3	-1.25669	-1.32641	-1.2791
2518.4	-1.22899	-1.28395	-1.29141
2518.5	-1.30014	-1.24388	-1.2282
2518.6	-1.29186	-1.31276	-1.3352
2518.7	-1.27095	-1.23589	-1.30489
2518.8	-1.22532	-1.27387	-1.2915
2518.9	-1.30634	-1.2749	-1.26528
2519	-1.32159	-1.30304	-1.32149
2519.1	-1.28559	-1.28176	-1.31927
2519.2	-1.29585	-1.34029	-1.24745
2519.3	-1.23973	-1.26533	-1.24144
2519.4	-1.27987	-1.29903	-1.25669
2519.5	-1.22634	-1.29348	-1.31466
2519.6	-1.23606	-1.31124	-1.35674
2519.7	-1.23891	-1.32407	-1.24183
2519.8	-1.32444	-1.29003	-1.27874
[truncated: 18,001 more rows]

## Sheet: Figure 1c
Potential (V vs.RHE)	j of bare Au	j of (bpy)Cu(OH)2/GC	j of (bpy)Cu(OH)2/Au
0.643	-0.00541	-0.00689	0.00211
0.645	0.00103	-0.00533	0.00904
0.647	0.00477	-0.00439	0.01376
0.649	0.00735	-0.00351	0.01747
0.651	0.0094	-0.00275	0.02067
0.653	0.01116	-0.00207	0.02358
0.655	0.01251	-0.00137	0.02623
0.657	0.01387	-0.000746921	0.02876
0.659	0.01522	-0.000167162	0.03111
0.661	0.01623	0.000523992	0.03341
0.663	0.01727	0.000891861	0.03554
0.665	0.01834	0.00139	0.03764
0.667	0.01926	0.00184	0.03981
0.669	0.02012	0.0023	0.04185
0.671	0.02105	0.00274	0.04395
0.673	0.02188	0.00329	0.04602
0.675	0.02269	0.00361	0.04809
0.677	0.02343	0.004	0.0501
0.679	0.02423	0.00434	0.05213
0.681	0.02503	0.00465	0.0542
0.683	0.02576	0.00496	0.05631
0.685	0.02657	0.00538	0.05844
0.687	0.02713	0.00572	0.06045
0.689	0.02782	0.00601	0.06252
0.691	0.0286	0.00624	0.06475
0.693	0.02922	0.00672	0.06685
0.695	0.02979	0.00699	0.06901
0.697	0.03059	0.00718	0.07134
0.699	0.03121	0.00735	0.0735
0.701	0.0318	0.00767	0.07567
0.703	0.03245	0.00797	0.07783
0.705	0.03315	0.00815	0.08022
0.707	0.03379	0.00821	0.08258
0.709	0.03439	0.00853	0.08494
0.711	0.03503	0.00862	0.08739
0.713	0.0357	0.00897	0.08987
0.715	0.03634	0.00902	0.09229
0.717	0.03694	0.0093	0.09484
0.719	0.03752	0.00945	0.09732
0.721	0.03822	0.00958	0.0999
0.723	0.03898	0.00967	0.10261
0.725	0.03952	0.00998	0.10519
0.727	0.04019	0.01003	0.1078
0.729	0.04086	0.01027	0.11054
0.731	0.04156	0.01047	0.11338
0.733	0.0422	0.01062	0.11615
0.735	0.04306	0.01076	0.11898
0.737	0.04379	0.01076	0.12175
0.739	0.04446	0.01097	0.12452
0.741	0.04503	0.01105	0.12739
0.743	0.04583	0.01116	0.13038
0.745	0.04669	0.01128	0.13344
0.747	0.04745	0.01143	0.13646
0.749	0.04828	0.01161	0.13968
0.751	0.04901	0.01166	0.14271
0.753	0.04994	0.01169	0.14589
0.755	0.05092	0.01174	0.1492
0.757	0.05169	0.01186	0.15245
0.759	0.05264	0.01192	0.15576
0.761	0.05376	0.012	0.1592
0.763	0.05471	0.01201	0.16264
0.765	0.05576	0.01225	0.16615
0.767	0.05682	0.01225	0.16965
0.769	0.0579	0.01238	0.17322
0.771	0.05911	0.01243	0.17685
0.773	0.06016	0.01254	0.18051
0.775	0.06143	0.01249	0.18427
0.777	0.06264	0.01262	0.18803
0.779	0.06382	0.01268	0.19182
0.781	0.06506	0.01268	0.1957
0.783	0.06624	0.01272	0.19949
0.785	0.06748	0.01272	0.20334
0.787	0.06898	0.01293	0.20732
0.789	0.0701	0.0129	0.21115
0.791	0.07134	0.01297	0.21484
0.793	0.07258	0.01314	0.21869
0.795	0.07379	0.01314	0.22248
0.797	0.07497	0.0131	0.22621
0.799	0.07611	0.01317	0.2299
0.801	0.07745	0.0133	0.23363
0.803	0.07866	0.01334	0.23723
0.805	0.07981	0.01346	0.24092
0.807	0.08111	0.01348	0.24452
0.809	0.08236	0.01357	0.2479
0.811	0.08354	0.01358	0.25111
0.813	0.08497	0.01361	0.25436
0.815	0.08602	0.01375	0.25742
0.817	0.08736	0.0137	0.26038
0.819	0.08873	0.01379	0.26331
0.821	0.0899	0.01388	0.26592
0.823	0.09108	0.01386	0.26844
0.825	0.09261	0.01401	0.27092
0.827	0.09389	0.01405	0.27318
0.829	0.09516	0.0141	0.27529
0.831	0.09643	0.0142	0.2772
0.833	0.0978	0.0143	0.27904
0.835	0.09911	0.01428	0.28086
0.837	0.10038	0.01452	0.28245
0.839	0.10169	0.01455	0.2842
0.841	0.10296	0.01459	0.2858
0.843	0.10404	0.01465	0.28742
0.845	0.10506	0.01483	0.28904
0.847	0.10602	0.01483	0.29054
0.849	0.10688	0.0149	0.29213
0.851	0.10787	0.01493	0.29373
0.853	0.10834	0.01515	0.29525
0.855	0.10889	0.0152	0.29678
0.857	0.10946	0.01536	0.29828
0.859	0.10981	0.01551	0.29987
0.861	0.11016	0.01561	0.30134
0.863	0.11029	0.01564	0.3028
0.865	0.11061	0.01577	0.30433
0.867	0.11076	0.0158	0.3058
0.869	0.11076	0.01604	0.30726
0.871	0.11083	0.01609	0.30873
0.873	0.11099	0.01619	0.31019
0.875	0.11108	0.01625	0.31156
0.877	0.11121	0.0164	0.31303
0.879	0.11124	0.0166	0.31436
0.881	0.11137	0.01666	0.31564
0.883	0.11159	0.01679	0.31697
0.885	0.11156	0.01693	0.31818
0.887	0.11169	0.01693	0.31943
0.889	0.11207	0.01708	0.3207
0.891	0.1122	0.01727	0.32166
0.893	0.11229	0.01737	0.32261
0.895	0.11252	0.01747	0.32357
0.897	0.11274	0.01769	0.32452
0.899	0.11309	0.01769	0.32548
0.901	0.11318	0.01793	0.32611
0.903	0.11354	0.01796	0.32707
0.905	0.11376	0.01809	0.32771
0.907	0.11408	0.01813	0.32834
0.909	0.11433	0.01833	0.32898
0.911	0.11452	0.01839	0.3293
0.913	0.11487	0.01843	0.32994
0.915	0.11529	0.0185	0.33025
0.917	0.11545	0.01871	0.33057
0.919	0.11573	0.01871	0.33089
0.921	0.11608	0.0189	0.33121
0.923	0.1164	0.01892	0.33153
0.925	0.11666	0.01902	0.33185
0.927	0.11701	0.01918	0.33185
0.929	0.11729	0.01928	0.33217
0.931	0.11761	0.01941	0.33217
0.933	0.11787	0.01939	0.33217
0.935	0.11815	0.01939	0.33248
0.937	0.11844	0.01966	0.33248
0.939	0.11873	0.01972	0.33248
0.941	0.11965	0.01963	0.3328
0.943	0.11943	0.01993	0.33248
0.945	0.11962	0.01997	0.33248
0.947	0.11994	0.02006	0.33217
0.949	0.12006	0.02014	0.33185
0.951	0.12035	0.02033	0.33153
0.953	0.12064	0.02031	0.33121
0.955	0.12096	0.02034	0.33057
0.957	0.12108	0.0204	0.33025
0.959	0.12134	0.02057	0.32962
0.961	0.12156	0.02065	0.32898
0.963	0.12185	0.02064	0.32834
0.965	0.1221	0.02067	0.32771
0.967	0.12236	0.02072	0.32707
0.969	0.12261	0.02078	0.32611
0.971	0.1229	0.02088	0.32548
0.973	0.12315	0.02092	0.32452
0.975	0.12334	0.02099	0.32357
0.977	0.12366	0.02093	0.32261
0.979	0.12404	0.0211	0.32166
0.981	0.12414	0.0212	0.3207
0.983	0.12443	0.02108	0.31943
0.985	0.12475	0.02125	0.31844
0.987	0.12497	0.02129	0.31736
0.989	0.12522	0.02133	0.31621
0.991	0.12548	0.02133	0.31506
0.993	0.1258	0.02134	0.31392
0.995	0.12608	0.02157	0.31274
0.997	0.12624	0.02164	0.3115
0.999	0.12646	0.02154	0.31029
1.001	0.12672	0.02173	0.30904
1.003	0.12697	0.02173	0.30783
1.005	0.12726	0.0218	0.30659
1.007	0.12742	0.02185	0.30529
1.009	0.12774	0.02187	0.30408
1.011	0.12796	0.02195	0.30283
1.013	0.12812	0.02202	0.30156
1.015	0.12828	0.02202	0.30032
1.017	0.12866	0.02201	0.29908
1.019	0.12889	0.02218	0.29783
1.021	0.12908	0.02207	0.29659
1.023	0.12927	0.02218	0.29535
1.025	0.12955	0.02222	0.29417
1.027	0.12981	0.02231	0.29293
1.029	0.13	0.02234	0.29172
1.031	0.13022	0.02246	0.29045
1.033	0.13051	0.02249	0.28924
1.035	0.13076	0.02255	0.28803
1.037	0.13096	0.02259	0.28685
1.039	0.13111	0.02259	0.28564
1.041	0.13143	0.02272	0.28446
1.043	0.13185	0.02282	0.28334
1.045	0.13197	0.02285	0.28217
1.047	0.1322	0.02296	0.28105
1.049	0.13248	0.02296	0.28
1.051	0.13274	0.02303	0.27882
1.053	0.13303	0.023	0.27768
1.055	0.13325	0.02301	0.27662
1.057	0.13363	0.02307	0.27557
1.059	0.13395	0.0232	0.27446
1.061	0.13411	0.0232	0.27334
1.063	0.13452	0.02327	0.27229
1.065	0.13484	0.02333	0.27124
1.067	0.13525	0.02347	0.27022
1.069	0.13561	0.0235	0.2692
1.071	0.13596	0.02358	0.26818
1.073	0.1364	0.02354	0.2672
1.075	0.13697	0.02355	0.26631
1.077	0.13736	0.02374	0.26529
1.079	0.1379	0.02367	0.26439
1.081	0.13854	0.02369	0.26354
1.083	0.13904	0.02389	0.26264
1.085	0.13968	0.02399	0.26169
1.087	0.14032	0.02403	0.2608
1.089	0.14099	0.02402	0.25994
1.091	0.14172	0.02413	0.25911
1.093	0.14236	0.02419	0.25828
1.095	0.14318	0.02418	0.25758
1.097	0.14379	0.02433	0.25675
1.099	0.14455	0.02446	0.25602
1.101	0.14529	0.02432	0.25522
1.103	0.14596	0.02456	0.25452
1.105	0.14666	0.02456	0.25382
1.107	0.14748	0.02459	0.25318
1.109	0.14796	0.02483	0.25248
1.111	0.14857	0.02485	0.25185
1.113	0.14924	0.02483	0.25127
1.115	0.14978	0.02485	0.25073
1.117	0.15022	0.02495	0.25019
1.119	0.15067	0.02494	0.24968
1.121	0.15121	0.02502	0.2492
1.123	0.15172	0.02522	0.24876
1.125	0.15207	0.02534	0.24828
1.127	0.15258	0.02532	0.24783
1.129	0.15318	0.02532	0.24748
1.131	0.15382	0.02549	0.2471
1.133	0.15452	0.02552	0.24682
1.135	0.15532	0.02565	0.24646
1.137	0.15634	0.02569	0.24615
1.139	0.15755	0.0258	0.24599
1.141	0.15876	0.0258	0.2457
1.143	0.16032	0.02582	0.24554
1.145	0.16258	0.02596	0.24551
1.147	0.16455	0.02614	0.24548
1.149	0.16675	0.02617	0.24529
1.151	0.16927	0.02633	0.24522
1.153	0.17229	0.02644	0.24522
1.155	0.17545	0.02641	0.24522
1.157	0.17873	0.02654	0.24525
1.159	0.18229	0.02654	0.24535
1.161	0.18608	0.02658	0.24551
1.163	0.18994	0.02672	0.24564
1.165	0.19395	0.02688	0.24583
1.167	0.19758	0.02695	0.24602
1.169	0.20182	0.02701	0.24627
1.171	0.20599	0.02712	0.24662
1.173	0.20965	0.02719	0.24691
1.175	0.21334	0.02737	0.24726
1.177	0.21729	0.02736	0.24768
1.179	0.22105	0.02737	0.24815
1.181	0.22443	0.02747	0.2486
1.183	0.22796	0.02763	0.24911
1.185	0.23166	0.02774	0.24965
1.187	0.23513	0.02776	0.25025
1.189	0.23869	0.02795	0.2508
1.191	0.24248	0.02797	0.2515
1.193	0.24643	0.02808	0.2522
1.195	0.25051	0.02817	0.25293
1.197	0.25506	0.02824	0.25385
1.199	0.25946	0.02855	0.25459
1.201	0.26475	0.02855	0.25541
1.203	0.27051	0.02862	0.25643
1.205	0.2765	0.0289	0.25726
1.207	0.28328	0.0289	0.25828
1.209	0.29096	0.0289	0.25939
1.211	0.29943	0.02921	0.26045
1.213	0.30873	0.02938	0.26153
1.215	0.31911	0.02937	0.26264
1.217	0.33089	0.02948	0.26392
1.219	0.34427	0.02958	0.26516
1.221	0.35892	0.02979	0.2664
1.223	0.37516	0.02984	0.26774
1.225	0.39268	0.03002	0.26914
1.227	0.41146	0.03006	0.27061
1.229	0.43089	0.03021	0.27207
1.231	0.45064	0.03022	0.27354
1.233	0.47134	0.03042	0.27519
1.235	0.49236	0.03049	0.27694
1.237	0.51369	0.03079	0.27847
1.239	0.53503	0.03083	0.28016
1.241	0.55732	0.03101	0.28204
1.243	0.57898	0.0311	0.28382
1.245	0.60096	0.0311	0.28567
1.247	0.62166	0.03131	0.28761
1.249	0.64172	0.03142	0.28968
1.251	0.66051	0.03156	0.29175
1.253	0.67834	0.03156	0.29376
1.255	0.69427	0.03173	0.29583
1.257	0.70828	0.03189	0.29812
1.259	0.72038	0.03205	0.30029
1.261	0.72994	0.03216	0.30264
1.263	0.73662	0.03231	0.30484
1.265	0.7414	0.03257	0.30729
1.267	0.74427	0.03258	0.30984
1.269	0.7449	0.0327	0.31223
1.271	0.74395	0.0328	0.31478
1.273	0.74204	0.03288	0.31752
1.275	0.73917	0.03306	0.32006
1.277	0.73567	0.03332	0.32293
1.279	0.73153	0.03339	0.32548
1.281	0.72739	0.03355	0.32834
1.283	0.72325	0.03372	0.33121
1.285	0.71879	0.03386	0.33408
1.287	0.71497	0.0341	0.33726
1.289	0.71083	0.0342	0.34013
1.291	0.70701	0.0343	0.34331
1.293	0.70318	0.03456	0.3465
1.295	0.69968	0.03475	0.34968
1.297	0.6965	0.03489	0.35287
1.299	0.69395	0.03509	0.35637
1.301	0.69108	0.03519	0.35955
1.303	0.68854	0.03546	0.36306
1.305	0.68599	0.03556	0.36656
1.307	0.68408	0.0358	0.37006
1.309	0.68248	0.03602	0.37357
1.311	0.68089	0.03609	0.37707
1.313	0.67962	0.03622	0.38057
1.315	0.67834	0.03642	0.38439
1.317	0.67739	0.03665	0.3879
1.319	0.67675	0.03689	0.39172
1.321	0.67611	0.03696	0.39522
1.323	0.6758	0.03711	0.39904
1.325	0.6758	0.03727	0.40287
1.327	0.6758	0.03751	0.40669
1.329	0.67611	0.03762	0.41051
1.331	0.67643	0.03782	0.41465
1.333	0.67707	0.03805	0.41815
1.335	0.67771	0.03823	0.42229
1.337	0.67866	0.03836	0.42611
1.339	0.67962	0.03854	0.43025
1.341	0.68057	0.03881	0.43439
1.343	0.68153	0.03902	0.43822
1.345	0.68312	0.03921	0.44236
1.347	0.68439	0.03939	0.4465
1.349	0.68567	0.0396	0.45064
1.351	0.68758	0.03982	0.4551
1.353	0.68885	0.04011	0.45892
1.355	0.69045	0.04025	0.46306
1.357	0.69204	0.04048	0.4672
1.359	0.69331	0.04076	0.47102
1.361	0.6949	0.04093	0.47516
1.363	0.69682	0.04113	0.47962
1.365	0.69809	0.04132	0.48376
1.367	0.69968	0.04149	0.4879
1.369	0.70096	0.04176	0.49236
1.371	0.70223	0.04192	0.4965
1.373	0.7035	0.04218	0.50064
1.375	0.70478	0.04243	0.50478
1.377	0.70605	0.04259	0.50892
1.379	0.70701	0.04296	0.51306
1.381	0.70796	0.043	0.5172
1.383	0.70892	0.04327	0.52134
1.385	0.70955	0.04358	0.52516
1.387	0.71051	0.04375	0.5293
1.389	0.71115	0.04395	0.53344
1.391	0.71178	0.04419	0.5379
1.393	0.71242	0.04443	0.54204
1.395	0.71306	0.0446	0.54618
1.397	0.71338	0.04488	0.55032
1.399	0.71401	0.04522	0.55446
1.401	0.71465	0.04538	0.55892
1.403	0.71497	0.04569	0.56338
1.405	0.71561	0.04592	0.5672
1.407	0.71592	0.04623	0.57102
1.409	0.71624	0.04634	0.57548
1.411	0.71688	0.04686	0.57962
1.413	0.7172	0.04701	0.58344
1.415	0.71783	0.04715	0.5879
1.417	0.71815	0.0475	0.59204
1.419	0.71879	0.04769	0.59618
1.421	0.71911	0.04797	0.60032
1.423	0.71943	0.04824	0.60446
1.425	0.72006	0.04839	0.60892
1.427	0.7207	0.04869	0.61306
1.429	0.72102	0.04904	0.6172
1.431	0.72134	0.0493	0.62166
1.433	0.72197	0.04955	0.6258
1.435	0.72261	0.04982	0.63025
1.437	0.72293	0.05016	0.63471
1.439	0.72357	0.0505	0.63885
1.441	0.7242	0.0507	0.64363
1.443	0.72452	0.05103	0.64809
1.445	0.72516	0.05125	0.65223
1.447	0.72548	0.05156	0.65637
1.449	0.72611	0.05183	0.66051
1.451	0.72675	0.05214	0.66497
1.453	0.72739	0.05246	0.66975
1.455	0.72803	0.05272	0.6742
1.457	0.72834	0.05304	0.67866
1.459	0.72898	0.05336	0.68248
1.461	0.72962	0.0537	0.68662
1.463	0.73025	0.05397	0.69108
1.465	0.73057	0.05432	0.69586
1.467	0.73121	0.05454	0.70064
1.469	0.73153	0.05495	0.7051
1.471	0.73217	0.05526	0.70955
1.473	0.7328	0.05558	0.71401
1.475	0.73312	0.05591	0.71879
1.477	0.73376	0.05629	0.72325
1.479	0.73408	0.05652	0.72771
1.481	0.73471	0.05691	0.73248
1.483	0.73503	0.05734	0.7379
1.485	0.73567	0.05751	0.74268
1.487	0.73599	0.05788	0.74745
1.489	0.73662	0.05834	0.75223
1.491	0.73694	0.05867	0.75732
1.493	0.73758	0.05905	0.7621
1.495	0.7379	0.05939	0.7672
1.497	0.73822	0.05982	0.77261
1.499	0.73854	0.06027	0.77771
1.501	0.73917	0.06051	0.7828
1.503	0.73949	0.06092	0.78822
1.505	0.74013	0.06132	0.79363
1.507	0.74013	0.0617	0.79936
1.509	0.74045	0.06222	0.8051
1.511	0.74108	0.06269	0.81083
1.513	0.7414	0.06313	0.81656
1.515	0.74172	0.06351	0.82229
1.517	0.74204	0.06391	0.82834
1.519	0.74236	0.06436	0.83408
1.521	0.74268	0.06481	0.84013
1.523	0.74299	0.06531	0.84682
1.525	0.74331	0.0658	0.85287
1.527	0.74363	0.06619	0.85924
1.529	0.74395	0.06668	0.86624
1.531	0.74427	0.06726	0.87293
1.533	0.74459	0.0677	0.87962
1.535	0.7449	0.06815	0.88631
1.537	0.74522	0.0687	0.89363
1.539	0.74554	0.0692	0.90096
1.541	0.74586	0.06968	0.9086
1.543	0.74618	0.07029	0.91592
1.545	0.7465	0.0708	0.92357
1.547	0.74682	0.07145	0.93153
1.549	0.74713	0.0719	0.93949
1.551	0.74745	0.0725	0.94745
1.553	0.74809	0.07305	0.95605
1.555	0.74873	0.07356	0.96561
1.557	0.74936	0.07435	0.97357
1.559	0.75	0.07482	0.98248
1.561	0.75064	0.0754	0.99204
1.563	0.75127	0.07607	1.00159
1.565	0.75191	0.07673	1.01115
1.567	0.75287	0.0773	1.02134
1.569	0.75382	0.07806	1.03121
1.571	0.75478	0.0787	1.04172
1.573	0.75573	0.07932	1.05223
1.575	0.75701	0.08006	1.06274
1.577	0.75828	0.08086	1.07357
1.579	0.75955	0.0815	1.08503
1.581	0.76146	0.08222	1.0965
1.583	0.76306	0.083	1.10796
1.585	0.76465	0.08369	1.11943
1.587	0.76688	0.08436	1.13185
1.589	0.76879	0.08522	1.14395
1.591	0.77102	0.08592	1.15669
1.593	0.77389	0.08679	1.16975
1.595	0.77643	0.08757	1.18312
1.597	0.7793	0.08835	1.1965
1.599	0.78217	0.08926	1.21019
1.601	0.78535	0.09011	1.22452
1.603	0.78917	0.09098	1.23917
1.605	0.79268	0.09182	1.25414
1.607	0.79713	0.09267	1.26975
1.609	0.80127	0.09372	1.28503
1.611	0.80573	0.09456	1.30096
1.613	0.81051	0.09553	1.31752
1.615	0.81561	0.09642	1.33376
1.617	0.82102	0.09742	1.35096
1.619	0.82675	0.09834	1.36911
1.621	0.83312	0.09958	1.38694
1.623	0.83949	0.10045	1.4051
1.625	0.84618	0.10164	1.4242
1.627	0.8535	0.10262	1.44331
1.629	0.86083	0.10379	1.46306
1.631	0.86911	0.10478	1.48344
1.633	0.87739	0.1059	1.50446
1.635	0.88599	0.10708	1.52611
1.637	0.8949	0.10835	1.54745
1.639	0.90446	0.10944	1.57006
1.641	0.91433	0.11079	1.59299
1.643	0.92452	0.11188	1.61656
1.645	0.93535	0.11309	1.64108
1.647	0.94618	0.11439	1.66561
1.649	0.95764	0.11571	1.69108
1.651	0.96975	0.11701	1.71783
1.653	0.98217	0.11836	1.7449
1.655	0.9949	0.1198	1.77261
1.657	1.00828	0.12123	1.80127
1.659	1.02197	0.12265	1.83089
1.661	1.03599	0.12412	1.86083
1.663	1.05032	0.12558	1.89204
1.665	1.06529	0.12719	1.92389
1.667	1.08025	0.1287	1.95669
1.669	1.09618	0.1304	1.99045
1.671	1.11242	0.13203	2.02548
1.673	1.12866	0.13381	2.06115
1.675	1.14554	0.13567	2.09809
1.677	1.16306	0.13747	2.13567
1.679	1.18057	0.13943	2.17452
1.681	1.19873	0.14134	2.21433
1.683	1.2172	0.14338	2.25605
1.685	1.23599	0.14522	2.29841
1.687	1.25541	0.14735	2.34172
1.689	1.27516	0.14933	2.38662
1.691	1.29522	0.15159	2.4328
1.693	1.31529	0.15357	2.47994
1.695	1.33599	0.1557	2.52898
1.697	1.35701	0.15782	2.5793
1.699	1.37866	0.16008	2.63217
1.701	1.40032	0.16221	2.68599
--	--	--	--
--	--	--	--
--	--	--	--
--	--	--	--
--	--	--	--
--	--	--	--
--	--	--	--
--	--	--	--
--	--	--	--
--	--	--	--
--	--	--	--
--	--	--	--
--	--	--	--
--	--	--	--
--	--	--	--
--	--	--	--
--	--	--	--
--	--	--	--
--	--	--	--
--	--	--	--
--	--	--	--
--	--	--	--
--	--	--	--
--	--	--	--
--	--	--	--
--	--	--	--
--	--	--	--
--	--	--	--
--	--	--	--
--	--	--	--
--	--	--	--
--	--	--	--
--	--	--	--
--	--	--	--
--	--	--	--
--	--	--	--
--	--	--	--
--	--	--	--
--	--	--	--
--	--	--	--
--	--	--	--
--	--	--	--
--	--	--	--
--	--	--	--
--	--	--	--
--	--	--	--
--	--	--	--
--	--	--	--
--	--	--	--
--	--	--	--
--	--	--	--
--	--	--	--
--	--	--	--
--	--	--	--
--	--	--	--
--	--	--	--
--	--	--	--
--	--	--	--
--	--	--	--
--	--	--	--
--	--	--	--
--	--	--	--
--	--	--	--
--	--	--	--
--	--	--	--
--	--	--	--
--	--	--	--
--	--	--	--
--	--	--	--
--	--	--	--
--	--	--	--
--	--	--	--
--	--	--	--
--	--	--	--
--	--	--	--
--	--	--	--
--	--	--	--
--	--	--	--
--	--	--	--
--	--	--	--
--	--	--	--
--	--	--	--
--	--	--	--
--	--	--	--
--	--	--	--
--	--	--	--
--	--	--	--
--	--	--	--
--	--	--	--
--	--	--	--
--	--	--	--
--	--	--	--
--	--	--	--
--	--	--	--
--	--	--	--
--	--	--	--
--	--	--	--
--	--	--	--
--	--	--	--
--	--	--	--
--	--	--	--
--	--	--	--
--	--	--	--
--	--	--	--
--	--	--	--
--	--	--	--
--	--	--	--
--	--	--	--
--	--	--	--
--	--	--	--
--	--	--	--
--	--	--	--
--	--	--	--
--	--	--	--
--	--	--	--
--	--	--	--
--	--	--	--
--	--	--	--
--	--	--	--
--	--	--	--
--	--	--	--
--	--	--	--
--	--	--	--
--	--	--	--
--	--	--	--
--	--	--	--
--	--	--	--
--	--	--	--
--	--	--	--
--	--	--	--
--	--	--	--
--	--	--	--
--	--	--	--
--	--	--	--
--	--	--	--
--	--	--	--
--	--	--	--
--	--	--	--
--	--	--	--
--	--	--	--
--	--	--	--
--	--	--	--
--	--	--	--
--	--	--	--
--	--	--	--
--	--	--	--
--	--	--	--
--	--	--	--
--	--	--	--
--	--	--	--
--	--	--	--
--	--	--	--
--	--	--	--
--	--	--	--
--	--	--	--
--	--	--	--
--	--	--	--
--	--	--	--
--	--	--	--
--	--	--	--
--	--	--	--
--	--	--	--
--	--	--	--
--	--	--	--
--	--	--	--
--	--	--	--
--	--	--	--
--	--	--	--
--	--	--	--
--	--	--	--
--	--	--	--
--	--	--	--
--	--	--	--
--	--	--	--
--	--	--	--
--	--	--	--
--	--	--	--
--	--	--	--
--	--	--	--
--	--	--	--
--	--	--	--
--	--	--	--
--	--	--	--
--	--	--	--
--	--	--	--
--	--	--	--
--	--	--	--
--	--	--	--
--	--	--	--
--	--	--	--
--	--	--	--
--	--	--	--
--	--	--	--
--	--	--	--
--	--	--	--
--	--	--	--
--	--	--	--
--	--	--	--
--	--	--	--
--	--	--	--
--	--	--	--
--	--	--	--
--	--	--	--
--	--	--	--
--	--	--	--
--	--	--	--
--	--	--	--
--	--	--	--
--	--	--	--
--	--	--	--
--	--	--	--
--	--	--	--
--	--	--	--
--	--	--	--
--	--	--	--
--	--	--	--
--	--	--	--
--	--	--	--
--	--	--	--
--	--	--	--
--	--	--	--
--	--	--	--
--	--	--	--
--	--	--	--
--	--	--	--
--	--	--	--
--	--	--	--
--	--	--	--
--	--	--	--
--	--	--	--
--	--	--	--
--	--	--	--
--	--	--	--
--	--	--	--
--	--	--	--
--	--	--	--
--	--	--	--
--	--	--	--
--	--	--	--
--	--	--	--
--	--	--	--
--	--	--	--
--	--	--	--
--	--	--	--
--	--	--	--
--	--	--	--
--	--	--	--
--	--	--	--
--	--	--	--
--	--	--	--
--	--	--	--
--	--	--	--
--	--	--	--
--	--	--	--
--	--	--	--
--	--	--	--
--	--	--	--
--	--	--	--
--	--	--	--
--	--	--	--
--	--	--	--
--	--	--	--
--	--	--	--
--	--	--	--
--	--	--	--
--	--	--	--
--	--	--	--
--	--	--	--
--	--	--	--
--	--	--	--
--	--	--	--
--	--	--	--
--	--	--	--
--	--	--	--
--	--	--	--
--	--	--	--
--	--	--	--
--	--	--	--
--	--	--	--
--	--	--	--
--	--	--	--
--	--	--	--
--	--	--	--
--	--	--	--
--	--	--	--
--	--	--	--
--	--	--	--
--	--	--	--
--	--	--	--
--	--	--	--
--	--	--	--
--	--	--	--
--	--	--	--
--	--	--	--
--	--	--	--
--	--	--	--
--	--	--	--
--	--	--	--
--	--	--	--
--	--	--	--
--	--	--	--
--	--	--	--
--	--	--	--
--	--	--	--
--	--	--	--
--	--	--	--
--	--	--	--
--	--	--	--
--	--	--	--
--	--	--	--
--	--	--	--
--	--	--	--
--	--	--	--
--	--	--	--
--	--	--	--
--	--	--	--
--	--	--	--
--	--	--	--
--	--	--	--
--	--	--	--
--	--	--	--
--	--	--	--
--	--	--	--
--	--	--	--
--	--	--	--
--	--	--	--
--	--	--	--
--	--	--	--
--	--	--	--
--	--	--	--
--	--	--	--
--	--	--	--
--	--	--	--
--	--	--	--
--	--	--	--
--	--	--	--
--	--	--	--
--	--	--	--
--	--	--	--
--	--	--	--
--	--	--	--
--	--	--	--
--	--	--	--
--	--	--	--
--	--	--	--
--	--	--	--
--	--	--	--
--	--	--	--
--	--	--	--
--	--	--	--
--	--	--	--
--	--	--	--
--	--	--	--
--	--	--	--
--	--	--	--
--	--	--	--
--	--	--	--
--	--	--	--
--	--	--	--
--	--	--	--
--	--	--	--
--	--	--	--
--	--	--	--
--	--	--	--
--	--	--	--
--	--	--	--
--	--	--	--
--	--	--	--
--	--	--	--
--	--	--	--
--	--	--	--
--	--	--	--
--	--	--	--
--	--	--	--
--	--	--	--
--	--	--	--
--	--	--	--
--	--	--	--
--	--	--	--
--	--	--	--
--	--	--	--
--	--	--	--
--	--	--	--
--	--	--	--
--	--	--	--
--	--	--	--
--	--	--	--
--	--	--	--
--	--	--	--
--	--	--	--
--	--	--	--
--	--	--	--
--	--	--	--
--	--	--	--
--	--	--	--
--	--	--	--
--	--	--	--
--	--	--	--
--	--	--	--
--	--	--	--
--	--	--	--
--	--	--	--
--	--	--	--
--	--	--	--
--	--	--	--
--	--	--	--
--	--	--	--
--	--	--	--
--	--	--	--
--	--	--	--
--	--	--	--
--	--	--	--
--	--	--	--
--	--	--	--
--	--	--	--
--	--	--	--
--	--	--	--
--	--	--	--
--	--	--	--
--	--	--	--
--	--	--	--
--	--	--	--
--	--	--	--
--	--	--	--
--	--	--	--
--	--	--	--
--	--	--	--
--	--	--	--
--	--	--	--
--	--	--	--
--	--	--	--
--	--	--	--
--	--	--	--
--	--	--	--
--	--	--	--
--	--	--	--
--	--	--	--
--	--	--	--
--	--	--	--
--	--	--	--
--	--	--	--
--	--	--	--
--	--	--	--
--	--	--	--
--	--	--	--
--	--	--	--
--	--	--	--
--	--	--	--
--	--	--	--
--	--	--	--
--	--	--	--
--	--	--	--
--	--	--	--
--	--	--	--
--	--	--	--
--	--	--	--
--	--	--	--
--	--	--	--
--	--	--	--
--	--	--	--
--	--	--	--
--	--	--	--
--	--	--	--
--	--	--	--
--	--	--	--
--	--	--	--
--	--	--	--
--	--	--	--
--	--	--	--
--	--	--	--
--	--	--	--
--	--	--	--
--	--	--	--
--	--	--	--
--	--	--	--
--	--	--	--
--	--	--	--
--	--	--	--
--	--	--	--
--	--	--	--
--	--	--	--
--	--	--	--
--	--	--	--
--	--	--	--
--	--	--	--
--	--	--	--
--	--	--	--
--	--	--	--
--	--	--	--
--	--	--	--
--	--	--	--
--	--	--	--
--	--	--	--
--	--	--	--
--	--	--	--
--	--	--	--
--	--	--	--
--	--	--	--
--	--	--	--
--	--	--	--
--	--	--	--
--	--	--	--
--	--	--	--
--	--	--	--
--	--	--	--
--	--	--	--
--	--	--	--
--	--	--	--
--	--	--	--
--	--	--	--
--	--	--	--
--	--	--	--
--	--	--	--
--	--	--	--
--	--	--	--
--	--	--	--
--	--	--	--
--	--	--	--
--	--	--	--
--	--	--	--
--	--	--	--
--	--	--	--
--	--	--	--
--	--	--	--
--	--	--	--
--	--	--	--
--	--	--	--
--	--	--	--
--	--	--	--
--	--	--	--
--	--	--	--
--	--	--	--
--	--	--	--
--	--	--	--
--	--	--	--
--	--	--	--
--	--	--	--
--	--	--	--
--	--	--	--
--	--	--	--
--	--	--	--
--	--	--	--
--	--	--	--
--	--	--	--
--	--	--	--
--	--	--	--
--	--	--	--
--	--	--	--
--	--		--
--	--		--
--	--		--
--	--		--
--	--		--
--	--		--
--	--		--
--	--		--
--	--		--
--	--		--
--	--		--
--	--		--
--	--		--
--	--		--
--	--		--
--	--		--
--	--		--
--	--		--
--	--		--
--	--		--
--	--		--
--	--		--
--	--		--
--	--		--
--	--		--
--	--		--
--	--		--
--	--		--
--	--		--
--	--		--
--	--		--
--	--		--
--	--		--
--	--		--
--	--		--
--	--		--
--	--		--
--	--		--
--	--		--
--	--		--
--	--		--
--	--		--
--	--		--
--	--		--
--	--		--
--	--		--
--	--		--
--	--		--
--	--		--
--	--		--
--	--		--
--	--		--
--	--		--

## Sheet: Figure 1d
	j of oxidation anode peak	j of reduction anode peak	j at an η of 0.4 V
(bpy)Cu(OH)/GC	0	0	0.11079
bare Au	0.2074	0.3011	0.90446
(bpy)Cu(OH)/Au	0.1557	0.15842	1.57006

## Sheet: Figure 2a
	intensity
Raman shift/ cm-1	0.64 V	0.69 V	0.74 V	0.79 V	0.84 V	0.89 V	0.94 V	0.99 V	1.04 V	1.09 V	1.14 V	1.19 V	1.24 V	1.29 V	1.34 V	1.39 V	1.44 V	1.49 V	1.54 V
200.114	73.7231	213.073	98.958	256.123	429.447	365.752	187.428	266.421	268.673	629.254	363.268	324.59	792.203	538.676	541.489	798.522	1145.28	1018.68	746.123
201.087	128.838	218.451	81.841	240.617	428.183	308.977	177.913	255.481	181.913	653.227	345.706	316.529	693.578	528.904	505.351	702.896	1120.96	999.726	731.407
202.061	177.627	204.653	110.971	237.152	436.83	346.435	243.169	242.86	167.5	664.742	277.287	189.44	573.444	480.396	438.041	568.451	1099.06	888.469	752.55
203.034	179.272	181.736	139.599	216.296	429.463	371.784	269.967	252.166	145.515	629.499	259.695	115.794	527.575	459.855	447.249	572.508	1120.8	783.447	699.191
204.008	176.226	169.41	135.218	193.015	297.006	379.944	217.11	217.656	82.0077	481.344	320.419	245.251	606.591	427.806	493.239	646.623	1140.77	817.284	625.836
204.982	67.5825	94.1682	145.56	256.087	349.394	303.789	309.008	189.951	115.47	371.977	304.916	200.488	655.278	346.458	339.95	526.174	1087.62	791.418	674.523
205.955	56.8409	228.914	152.311	125.146	360.822	336.195	210.453	201.39	257.409	526.042	187.999	84.5397	547.395	418.196	514.157	532.162	1079.04	819.004	589.759
206.929	136.421	148.956	193.173	214.885	378.287	312.404	236.263	293.145	162.534	515.684	197.456	159.172	672.354	371.576	282.987	590.414	1046.44	748.307	464.769
207.902	123.833	142.64	146.667	160.891	325.707	258.365	163.154	157.733	188.407	628.492	123.794	140.648	666.025	383.624	244.876	528.223	901.563	750.488	407.803
208.876	50.4365	103.078	89.5385	141.191	322.115	290.971	134.405	81.2601	100.043	477.778	101.444	203.211	546.317	306.148	253.637	429.367	850.084	695.293	496.135
209.849	136.955	149.472	119.083	156.403	304.854	304.864	151.574	101.299	52.7611	489.276	121.654	251.137	427.369	283.217	332.802	473.177	935.805	752.455	535.201
210.823	196.547	143.635	176.018	167.173	286.375	301.425	182.433	97.1281	96.584	522.024	152.44	211.237	444.095	344.35	248.423	513.346	945.323	698.472	498.385
211.797	129.029	97.1896	125.866	158.987	292.624	282.811	165.11	59.8305	172.628	390.013	173.845	184.24	485.476	343.853	99.0768	490.266	871.713	588.311	456.26
212.77	89.5047	172.773	-1.15447	114.344	286.865	248.469	110.607	59.9384	200.468	287.149	171.827	215.51	364.975	224.855	205.003	493.671	885.72	693.602	426.049
213.744	46.7177	175.984	63.3695	1.4589	234.242	323.327	194.618	0.84059	96.9524	348.945	137.511	54.4781	280.442	243.776	260.568	368.826	822.05	630.083	387.545
214.717	90.5049	195.417	23.2356	88.7894	253.771	266.478	233.537	77.0317	-40.9224	363.88	117.63	205.512	286.144	275.351	171.816	346.833	718.732	579.237	444.687
215.691	76.3663	218.851	40.9822	126.231	215.365	241.524	148.584	99.3388	142.757	320.911	53.7706	66.9041	405.822	189.071	258.842	364.832	699.304	670.296	571.881
216.664	80.5048	176.02	-20.6581	113.999	188.282	276.38	135.008	213.247	128.93	278.831	34.6243	133.182	408.618	254.545	158.404	413.144	764.995	627.492	466.342
217.638	37.0298	88.0349	-2.94805	137.039	252.671	279.135	58.7488	178.186	32.8748	231.067	31.808	69.4619	290.713	289.884	94.0741	309.728	742.995	589.422	306.288
218.611	-3.84782e-09	6.39506e-09	13.4119	112.467	246.519	151.55	57.1546	160.725	49.0894	172.483	79.324	15.877	252.69	165.305	83.6842	271.241	664.623	523.902	277.824
219.585	35.0127	2.72271	11.5384	86.9701	192.439	92.4065	111.562	148.892	95.0714	210.995	54.3135	10.5115	281.194	77.5867	137.685	264.95	605.206	546.184	357.946
220.559	78.8868	79.1983	27.0279	103.209	176.224	169.656	120.608	105.775	62.6067	297.955	33.0194	37.1872	304.333	116.187	178.081	288.477	624.032	552.194	351.401
221.532	34.1997	120.924	36.4633	108.347	208.669	203.005	81.4887	72.1911	11.8714	252.578	147.128	78.4638	310.556	146.187	143.725	376.842	697.026	385.386	226.567
222.506	8.23727	126.173	-29.1425	78.9375	269.627	179.395	90.121	-1.03244	21.0594	139.804	63.2147	18.8995	258.851	187.196	198.038	256.235	677.498	419.436	319.847
223.479	104.776	100.776	58.3922	58.5247	177.414	195.413	84.3258	28.4535	-22.048	155.023	18.9849	44.0097	311.7	204.778	84.7872	332.095	564.356	399.475	263.577
224.453	4.25092	61.2469	49.4353	68.2373	193.73	183.273	112.718	144.47	35.3392	206.509	-3.15416	38.944	292.235	256.606	134.369	446.316	557.775	508.314	344.075
225.426	133.946	106.062	9.4414	74.7385	179.554	283.506	69.2872	97.6911	48.0265	210.894	43.6343	12.3815	203.324	234.883	143.518	247.574	598.223	382.693	170.794
226.4	62.6727	71.8834	41.7764	48.9557	116.655	221.554	117.31	134.178	21.8492	99.1983	33.1561	-31.0895	226.083	130.71	106.851	169.269	577.9	208.369	241.738
227.374	19.7965	92.5897	25.2722	51.1666	107.788	166.373	91.4244	93.7997	36.2497	18.9552	16.6992	58.0158	171.71	78.6698	62.8147	242.997	547.862	298.188	238.818
228.347	67.3992	103.189	-1.45454	62.2551	110.282	127.583	57.6123	103.996	56.1605	62.2088	34.3432	72.0957	163.852	58.819	39.83	304.503	514.294	374.574	181.134
229.321	104.146	96.2181	11.0096	92.1086	111.343	112.984	60.0227	158.324	21.244	110.874	32.3044	2.25168	242.448	50.1754	35.0548	261.83	478.34	337.759	179.601
230.294	90.8141	144.966	44.6363	142.719	143.1	186.508	54.7069	86.9578	-27.3449	57.1065	-38.4652	62.381	260.089	74.5246	27.4802	202.232	493.212	369.019	172.239
231.268	95.2723	126.042	107.251	92.9657	120.27	247.605	127.308	52.3248	25.1001	79.407	-69.1315	99.409	277.066	69.2346	8.9938	246.216	567.494	261.616	140.227
232.241	96.3033	124.883	14.398	108.232	141.304	171.911	54.5387	122.388	79.1715	78.2126	89.3919	10.5239	309	101.467	-0.1028	194.795	350.557	168.611	188.703
233.215	123.675	125.734	97.8855	-6.28386	58.9353	110.372	50.6732	164.073	110.914	9.39972e-09	63.469	-21.6463	142.287	166.168	82.0453	240.718	498.566	428.424	1.03759e-08
234.188	161.839	148.174	51.7433	21.3732	262.803	191.031	97.2091	97.7316	77.8079	37.0198	107.764	32.566	134.001	88.6725	90.4087	167.867	446.833	360.694	38.1191
235.162	159.54	192.112	-10.1051	77.2041	234.711	150.903	120.972	99.265	87.261	75.4142	46.5482	64.1107	238.349	0.02474	127.81	256.199	503.671	317.815	134.326
236.136	138.817	196.251	10.675	139.882	173.808	121.583	121.107	129.28	134.973	79.4538	-16.9069	13.1413	165.463	20.778	138.308	191.54	413.908	306.898	106.319
237.109	136.264	174.59	96.8747	168.826	152.924	163.347	141.668	105.801	189.896	53.8947	-56.9889	67.4703	105.143	80.826	104.518	152.77	406.546	262.817	114.165
238.083	130.732	167.472	127.98	170.745	169.388	243.341	167.778	56.9822	220.449	108.779	26.6162	120.947	164.18	95.3204	53.2826	200.22	536.68	209.043	172.041
239.056	134.435	166.814	77.8488	161.738	206.446	280.241	168.003	62.743	189.951	232.988	139.518	53.0342	202.399	89.4623	46.2568	178.905	564.514	206.657	152.513
240.03	237.68	138.769	101.169	111.685	188.167	226.135	174.797	110.683	99.0124	160.053	-91.4325	185.523	201.678	123.327	127.257	165.166	498.73	237.172	169.393
241.003	250.93	186.681	97.3332	138.18	173.918	309.501	132.307	169.968	132.823	43.8722	7.32927	155.483	269.407	100.281	123.96	136.615	540.736	290.444	321.301
241.977	210.806	179.226	109.284	178.469	126.078	212.994	218.265	205.491	174.477	133.276	-14.491	76.0331	262.047	132.588	183.902	129.848	444.453	246.912	218.253
242.951	213.496	95.3153	121.223	250.468	169.528	198.391	168.229	181.39	180.717	17.7554	-21.409	115.776	236.08	41.9158	122.748	164.124	441.334	279.821	90.8831
243.924	153.99	190.019	141.233	213.898	113.447	296.908	171.298	162.801	109.05	36.0333	57.2666	6.89792	242.313	162.579	104.832	181.395	486.151	231.218	66.3167
244.898	204.582	230.995	182.599	190.324	175.584	294.228	186.408	208.969	200.231	75.7695	132.176	-40.0883	317.995	104.841	174.228	134.112	438.347	292.298	189.024
245.871	224.224	250.744	125.115	152.654	175.619	266.538	181.898	247.106	282.886	84.6747	58.9676	102.821	238.417	95.1916	185.747	115.4	376.145	307.147	176.415
246.845	218.724	252.919	102.855	119.977	217.119	250.674	166.237	261.923	222.024	132.606	6.00604	215.009	167.779	132.429	184.497	151.541	376.039	286.624	158.34
247.818	241.933	228.34	198.475	142.374	340.05	211.063	172.533	286.585	107.129	205.479	89.1855	94.5896	246.912	68.3466	246.135	155.538	399.995	303.245	238.677
248.792	206.458	259.942	183.755	174.646	216.893	201.872	216.199	296.132	117.933	158.579	49.7386	-28.8391	176.985	40.7914	224.473	89.7047	390.681	274.71	124.558
249.766	277.611	261.721	131.745	151.637	171.964	294.807	237.085	242.975	340.457	92.7465	-141.564	211.943	66.7066	55.8904	60.2802	130.912	405.062	376.526	159.694
250.739	226.971	198.781	155.821	185.69	326.842	271.67	155.202	128.889	39.6596	319.996	21.0591	146.377	186.707	324.12	69.2254	206.422	231.096	232.925	261.473
251.713	246.563	165.047	127.17	55.7089	411.593	244.59	297.811	243.158	173.989	104.214	27.6448	82.6624	179.944	170.836	72.3286	80.8988	400.712	286.461	236.454
252.686	197.908	228.48	116.356	149.881	335.554	297.622	263.708	235.597	265.243	213.075	51.9893	87.3983	183.904	121.106	152.035	-5.83366e-10	399.669	320.915	129.882
253.66	181.738	237.814	106.681	164.558	305.679	281.753	159.735	267.304	220.443	173.082	14.0801	83.8036	292.441	102.166	169.521	17.9377	242.384	295.415	239.756
254.633	216.096	223.932	109.255	161.8	344.764	292.982	227.408	231.263	208.237	143.526	72.6661	136.184	291.157	130.812	207.293	30.7583	258.857	249.478	322.552
255.607	231.861	203.404	124.854	180.448	389.993	289.86	273.468	159.701	197.715	150.016	187.673	223.727	226.03	125.534	182.955	77.9444	337.443	223.998	222.175
256.58	213.925	187.994	143.992	158.228	338.63	237.339	166.654	133.224	145.069	127.683	190.169	228.685	205.722	114.261	91.4078	170.691	340.875	217.078	125.83
257.554	200.582	193.962	146.497	93.0165	227.485	231.026	103.895	127.298	128.572	100.931	51.1416	124.01	151.227	201.089	86.8919	208.699	320.848	185.195	190.281
258.528	161.075	172.085	109.388	115.183	324.811	272.442	131.706	103.055	131.004	41.4551	-34.879	85.7984	-4.68083e-07	217.017	133.477	201.148	168.746	122.768	117.205
259.501	246.962	152.601	134.955	126.236	227.552	86.2242	137.689	48.5321	134.923	28.0593	125.197	54.9265	51.6613	127.188	154.867	212.842	467.912	287.516	99.0685
260.475	134.313	272.285	64.305	73.8175	183.478	245.861	100.682	92.2284	75.3518	235.75	41.7521	64.9597	295.782	192.909	180.365	83.3374	398.784	5.1956e-05	269.263
261.448	145.655	132.965	110.356	32.3073	197.76	204.879	72.7755	146.868	150.711	95.1187	84.1562	235.494	222.612	158.338	238.708	158.127	435.487	141.115	200.57
262.422	134.792	131.557	98.4529	104.543	292.288	116.163	125.16	141.171	129.278	98.4681	33.3898	124.165	91.6244	76.1717	211.031	149.768	294.194	121.634	205.921
263.395	77.6582	145.087	67.4114	85.654	161.787	99.9284	122.09	107.588	58.9277	101.885	67.9798	126.196	56.0395	137.853	259.643	218.751	259.248	229.595	227.812
264.369	96.555	115.061	58.6783	75.038	165.958	85.1631	60.26	87.6761	134.778	88.4805	33.458	166.536	89.5667	203.734	242.286	216.577	335.885	275.975	127.347
265.343	134.927	94.08	46.5889	95.9181	228.759	82.3079	71.8434	89.1813	187.106	57.317	15.7664	95.6787	112.437	176.724	194.522	146.242	354.463	220.245	38.3621
266.316	100.11	134.217	47.9222	50.8551	102.266	139.115	194.427	105.296	98.3182	94.5393	117.488	8.01331	129.697	155.281	175.345	164.246	295.752	206.594	101.417
267.29	96.4594	172.645	110.49	-2.03745	104.271	170.929	243.698	112.848	155.472	276.9	70.645	79.8614	177.973	193.971	40.178	222.623	300.422	175.826	145.114
268.263	83.1299	22.6297	5.60699	99.7396	150.242	153.174	97.1127	24.5012	65.4621	6.56224	34.5937	293.656	84.3299	93.2429	167.082	195.503	257.409	209.634	134.247
269.237	52.4987	99.1598	0.53121	88.2252	246.153	100.835	144.433	187.682	100.215	93.3563	169.453	196.392	94.3912	107.72	270.983	216.414	343.097	160.921	204.054
270.21	74.8168	85.4706	5.24255	123.787	118.401	89.6506	128.988	46.7861	178.158	107.65	118	28.3283	31.873	96.7127	178.717	209.899	209.088	133.791	207.226
271.184	30.8591	72.3594	44.902	34.1621	175.821	77.1036	63.8148	152.468	123.788	207.897	22.6341	56.6593	58.7951	-0.0294	107.551	310.605	238.098	159.517	63.9708
272.157	37.1885	54.2988	94.3051	67.9396	184.21	169.309	51.8306	235.362	71.1834	138.703	18.4621	58.8688	132.251	91.5512	133.015	199.554	212.224	168.72	54.4429
273.131	87.0641	86.2856	83.7578	44.7631	124.831	177.866	67.8457	182.134	83.1261	105.187	82.3692	9.44054	134.445	103.303	192.501	245.934	220.308	147.616	129.124
274.105	67.4477	89.9972	48.3133	34.2317	117.052	105.768	90.3441	123.239	150.333	236.576	114.434	111.355	81.7694	35.782	176.515	228.804	251.15	114.493	144.061
275.078	23.2722	61.4446	41.77	79.9899	181.651	74.7879	98.5568	140.31	145.331	241.77	86.5456	185.903	78.9424	30.8651	137.978	103.382	267.321	97.1077	97.4342
276.052	62.5954	77.8269	53.9962	50.7774	185.191	104.122	81.0514	173.742	55.2192	5.45234	31.771	4.79674	159.396	65.9651	168.038	157.477	274.847	117.136	74.0119
277.025	44.1391	67.4113	54.3461	-8.98762	49.3993	115.919	78.5561	216.582	149.624	123.231	-32.8844	64.0619	209.795	42.2217	115.46	109.596	225.716	168.969	59.8351
277.999	5.28786	79.2229	39.1669	13.6858	-2.76949e-10	141.032	77.8401	275.113	118.218	47.4066	119.833	88.7584	118.214	26.6051	0.12978	61.0056	230.956	185.443	144.868
278.972	117.046	64.9197	38.0117	12.2593	61.0342	138.043	199.662	205.131	20.4476	188.484	21.6275	203.867	70.7562	107.414	220.157	169.083	218.172	19.1683	173.774
279.946	60.6705	78.9405	-2.83948	67.4944	48.3979	136.934	74.0066	172.903	224.915	138.801	17.8687	156.503	117.784	73.0093	302.331	160.08	241.328	204.309	149.807
280.92	64.4397	110.504	18.6565	65.2585	40.3737	195.502	30.7504	202.074	107.483	79.3863	138.744	7.81582	64.6671	67.4062	154.968	49.1309	205.107	201.192	115.904
281.893	85.8783	104.7	78.0281	82.6737	158.608	196.748	5.51184	149.371	107.501	169.485	173.947	84.1066	67.7927	44.8364	213.989	181.848	231.112	186.44	29.6999
282.867	47.5397	92.9954	30.1115	71.4321	207.021	157.666	3.82867e-11	167.032	82.5403	174.851	123.286	115.314	47.9073	9.8994	168.258	182.889	251.614	142.267	73.7519
283.84	48.116	65.4765	28.7455	87.0368	162.412	113.239	21.6886	237.61	50.2881	97.0338	62.9215	85.372	18.829	20.3995	129.071	79.3547	225.972	140.372	132.832
284.814	82.7948	35.3431	96.5327	128.999	132.828	97.244	90.9281	267.476	84.4281	54.1299	51.1085	126.072	54.2297	99.8105	243.655	92.2663	190.205	186.646	100.621
285.787	19.5304	60.1098	12.1989	97.3157	128.655	107.942	185.622	258.845	50.151	13.8359	113.49	148.423	119.074	161.058	230.165	105.683	175.626	152.249	118.096
286.761	41.3676	81.8086	4.13086	113.881	127.907	45.7637	134.856	155.064	15.94	4.10503	195.109	116.398	131.357	75.0341	136.182	36.6179	170.438	144.12	114.75
287.735	55.9003	32.3632	54.4221	157.538	128.993	131.53	93.3928	235.288	198.804	56.9304	24.4432	239.18	5.24759e-07	56.9038	61.3382	19.2377	79.8984	141.197	38.9298
288.708	76.6388	46.9208	55.1496	102.017	132.149	149.187	103.549	96.5038	202.04	204.925	-92.6782	161.601	122.749	98.707	238.572	132.081	164.986	45.302	165.599
289.682	69.6538	33.7595	41.0854	46.5065	148.222	161.284	108.15	181.218	208.934	103.568	0.77941	126.513	84.8043	146.038	225.516	111.933	246.376	110.147	138.95
290.655	52.8034	63.9665	59.0594	84.4988	170.733	117.856	76.5788	227.224	263.043	134.546	163.678	299.851	52.9879	173.132	287.56	36.7873	262.901	191.545	82.2292
291.629	61.6931	39.9154	12.173	92.6449	169.792	87.7066	85.9118	141.155	188.353	154.162	219.031	264.963	50.6472	78.3146	311.512	91.3507	245.851	229.312	66.4409
292.602	94.792	3.59922	-55.054	75.7326	171.254	126.048	68.1753	126.563	194.627	94.1491	187.578	170.524	31.9178	22.6334	273.445	164.05	178.749	177.906	60.2801
293.576	93.2821	5.00458	-53.5544	82.605	215.857	150.433	94.5632	183.917	236.572	20.7213	113.752	243.31	49.4326	57.7243	236.844	198.669	171.473	176.874	117.048
294.549	75.985	29.2378	10.834	79.394	220.949	79.814	159.803	199.261	177.182	23.6989	66.317	347.137	96.3818	51.3979	218.652	200.303	217.825	284.298	216.404
295.523	103.588	37.0979	41.9526	36.3237	95.1508	-2.04127e-08	90.6583	166.368	151.701	70.4657	125.492	244.147	82.3118	30.4499	200.919	157.037	149.094	297.905	195.462
296.497	23.0638	13.0768	6.545	114.425	91.0472	58.821	67.1975	0.23227	151.355	-1.22928e-08	167.159	175.224	167.944	316.458	269.738	221.687	138.594	163.096	124.234
297.47	89.3958	50.3895	0.87526	129.278	166.859	203.095	58.6073	99.9439	-36.7369	206.515	128.89	147.206	145.758	96.7978	243.736	137.64	-0.10467	67.4202	151.564
298.444	95.9546	44.3934	3.43831	111.095	81.7186	149.376	85.1134	86.2523	47.4061	151.166	173.178	284.361	158.675	128.69	323.028	198.034	162.529	83.1266	228.549
299.417	67.202	10.5524	28.0575	111.008	105.5	66.699	89.8409	91.897	131.646	123.285	14.4284	290.559	190.213	160.594	346.186	154.916	125.541	248.272	181.131
300.391	88.2824	91.6484	17.1294	36.4045	55.8102	46.0508	130.096	183.585	-16.8201	195.525	157.099	187.727	139.269	171.43	340.917	158.769	237.98	111.104	218.059
301.364	56.9371	29.6159	7.08774	45.9163	141.85	64.1475	174.961	208.155	90.7897	126.223	151.903	233.336	31.4629	188.446	322.583	187.631	221.79	222.608	175.247
302.338	22.1488	-8.76092e-09	-5.73562	80.9535	224.654	105.858	211.713	216.105	218.878	110.75	191.276	223.38	67.2866	162.734	306.419	152.672	144.14	171.543	174.021
303.312	33.6786	69.9732	-14.2432	61.4972	179.616	184.358	157.222	237.55	183.929	118.76	202.903	156.106	154.396	171.385	294.947	85.1133	123.784	83.1214	152.398
304.285	82.5672	94.8879	-2.09691	31.33	102.859	236.378	50.9656	231.506	92.3245	42.8356	75.0081	209.786	118.801	229.009	301.882	88.3915	124.844	199.704	64.2329
305.259	126.27	52.4489	14.9037	52.2475	121.045	167.833	71.2061	219.726	81.232	66.9982	124.948	338.935	70.2348	218.547	387.963	159.509	127.118	117.231	118.644
306.232	80.1877	78.3365	19.3583	60.6184	170.498	121.204	96.6047	267.047	349.321	173.284	244.499	412.619	122.689	293.313	577.556	170.417	250.335	117.211	205.861
307.206	154.958	130.256	109.342	154.52	154.874	215.887	110.846	223.247	364.547	149.445	360.373	242.694	188.201	223.059	395.274	209.245	213.696	219.505	200.137
308.179	9.38676	82.4159	30.9846	73.8474	97.6429	123.533	150.054	337.422	198.856	215.017	253.898	280.49	91.6256	213.035	345.854	252.303	253.994	147.288	223.538
309.153	88.988	80.5397	26.1431	9.274	90.2593	113.901	31.9601	253.978	276.95	217.943	278.191	354.086	179.714	275.412	326.447	123.212	257.542	206.017	239.643
310.126	12.1186	68.2788	11.1805	44.192	152.522	105.071	152.045	163.268	330.79	315.203	220.106	422.399	111.084	277.149	354.625	181.741	183.378	141.817	146.051
311.1	73.649	80.6828	38.0926	81.7518	147.72	25.0722	151.758	113.894	279.57	267.223	202.164	374.899	165.533	189.219	402.285	124.168	303.32	89.4677	98.1981
312.074	97.9526	78.4083	40.6313	88.1874	124.102	41.931	119.603	152.511	292.646	251.932	255.449	339.097	279.566	240.665	388.039	19.2075	335.975	108.239	132.724
313.047	85.993	65.3446	18.5983	78.0129	100.064	136.45	88.1943	208.737	334.857	220.496	263.01	342.51	290.755	311.721	323.206	1.109e-09	247.942	130.972	141.143
314.021	115.322	67.9072	-8.08392	69.0865	90.1474	217.868	61.5391	234.039	318.149	160.294	193.68	351.52	275.559	252.106	361.535	77.3993	221.059	134.687	140.585
314.994	76.5433	76.2167	-44.4907	69.9435	132.281	263.08	131.241	266.309	308.013	273.016	208.251	393.821	303.238	260.586	494.336	182.413	244.155	180.357	237.87
315.968	68.179	92.7178	15.3023	73.406	107.22	108.111	101.347	240.716	267.077	282.228	375.097	386.098	72.0354	374.098	326.45	201.057	271.891	229.753	233.91
316.941	4.06657	65.4587	50.7712	27.2045	60.9784	179.64	69.8717	313.137	303.739	277.769	338.997	279.964	303.609	226.149	409.706	307.398	163.425	224.555	182.003
317.915	5.7865	50.544	-59.8054	-29.2675	66.1688	222.327	56.9129	220.985	383.539	550.951	313.206	539.925	173.131	323.013	404.488	173.09	124.973	124.792	111.631
318.889	83.4355	26.1224	15.6227	45.2252	39.0836	143.518	102.797	274.977	284.878	431.244	285.514	386.075	270.457	399.033	530.264	196.337	80.8504	296.514	158.96
319.862	113.628	76.0162	33.0024	56.0836	10.3701	74.0551	243.396	335.479	258.365	465.704	476.854	451.148	314.035	314.029	378.252	279.128	71.2895	208.127	178.131
320.836	67.68	92.6262	64.416	9.97105	97.9831	81.0076	306.294	308.408	390.665	440.159	504.413	423.699	407.924	396.376	360.425	252.61	160.405	185.271	181.467
321.809	79.701	94.6008	26.1648	-27.2134	87.803	134.229	250.046	293.494	491.731	360.167	478.747	409.235	338.122	458.275	406.594	204.444	179.344	212.647	265.499
322.783	118.589	101.653	18.8634	12.8158	71.5084	116.922	181.725	320.209	486.607	362.792	425.401	479.867	296.02	436.213	468.767	224.875	182.052	196.247	290.735
323.756	100.118	68.0849	71.628	64.7284	146.062	76.0358	178.399	383.708	415.66	415.717	375.658	509.223	370.531	409.775	501.397	259.259	223.209	154.418	165.145
324.73	56.1202	22.7458	59.2919	42.3062	162.012	151.482	217.077	453.58	324.989	417.436	446.986	486.904	352.386	388.289	447.39	259.148	169.717	116.561	73.5318
325.703	33.5602	114.883	48.8864	53.0364	120.806	205.968	252.669	386.69	315.502	493.175	507.855	616.618	371.252	383.312	463.29	331.754	37.2873	55.956	185.112
326.677	6.26728e-09	104.091	16.5513	13.2457	173.065	74.7823	160.31	276.257	489.256	575.96	445.959	554.391	317.262	389.139	392.849	375.055	152.52	167.999	309.393
327.651	98.1019	53.3829	6.13891	59.2222	79.6893	190.955	197.603	389.24	367.751	483.211	579.579	615.831	327.123	329.136	400.199	328.603	193.998	158.4	264.136
328.624	107.264	133.123	84.6681	34.0322	95.0103	247.852	143.967	431.079	380.613	582.207	432.532	606.108	376.547	306.685	530.116	270.294	91.2126	142.895	282.139
329.598	137.286	115.622	-1.48439	39.5468	122.246	155.554	260.139	458.042	384.14	557.927	473.487	753.377	379.315	468.944	518.484	241.077	188.321	121.79	211.073
330.571	140.314	120.336	55.0783	114.768	106.103	235.317	260.69	377.224	424.046	493.332	562.448	671.96	352.545	435.803	523.535	203.915	138.065	93.5333	158.478
331.545	111.767	130.447	74.6878	120.224	157.345	202.061	248.866	358.121	397.458	575.61	552.069	588.405	518.85	433.595	595.386	216.685	50.8103	124.605	223.004
332.518	137.713	132.06	79.4794	76.1335	143.828	162.482	230.453	425.906	364.308	666.857	591.063	624.749	583.047	513.637	636.352	185.405	59.4427	135.173	156.312
333.492	159.585	111.71	104.41	100.466	110.478	213.45	238.834	459.978	437.332	681.223	690.929	731.108	521.167	528.631	596.373	231.264	105.209	169.229	15.9127
334.466	108.899	124.236	81.1556	142.084	141.827	231.434	268.061	404.22	562.208	688.514	668.385	781.274	539.875	490.461	567.615	383.085	131.25	221.603	80.2727
335.439	117.695	218.769	35.8219	51.691	89.425	217.641	170.972	361.227	567.9	687.006	597.97	683.144	495.028	536.868	619.802	330.661	213.366	92.6202	205.199
336.413	164.717	109.732	35.9778	80.7647	209.789	254.69	129.363	428.292	492.833	731.05	848.236	647.756	503.297	439.986	584.266	398.432	267.501	69.3823	97.8977
337.386	145.223	185.029	38.0223	128.876	29.8199	217.612	215.118	457.39	463.304	934.904	689.926	650.351	395.595	510.355	560.1	255.21	357.862	93.689	-1.49184e-08
338.36	159.098	39.2098	113.044	103.953	96.0381	263.968	211.138	319.618	731.992	706.955	748.602	949.068	488.181	497.27	494.237	335.233	139.545	80.4679	179.543
339.333	126.609	120.895	76.7873	188.474	203.553	234.563	174.687	441.528	691.825	637.531	779.295	907.231	451.937	448.038	478.335	320.185	110.653	52.023	117.164
340.307	153.98	111.806	42.6316	124.118	159.716	246.386	307.027	476.737	583.733	819.38	658.009	887.259	433.55	573.713	566.015	264.733	177.184	77.6586	245.739
341.281	156.901	151.961	64.4087	92.7745	220.659	209.653	316.364	454.188	563.385	838.677	686.587	808.575	447.644	545.417	620.867	274.249	90.8504	101.809	218.012
342.254	145.483	169.907	140.849	148.289	227.826	205.838	292.539	515.524	584.881	880.521	782.039	934.805	534.261	476.778	606.156	324.468	54.0078	74.3567	140.74
343.228	179.121	173.683	150.694	189.191	183.989	280.42	275.951	504.363	647.208	928.406	889.235	997.344	605.396	439.484	591.562	338.632	116.137	64.0515	142.5
344.201	196.155	153.107	83.0697	139.611	165.502	300.609	267.787	449.822	703.984	918.195	945.983	932.923	618.062	422.266	658.614	330.884	110.069	111.187	126.21
345.175	140.227	67.9694	66.5538	78.0149	132.761	200.247	281.314	570.808	672.458	941.908	900.659	1019.13	662.198	518.143	724.964	322.052	59.9176	143.931	111.794
346.148	177.846	99.8679	90.5159	138.209	159.344	205.357	180.768	578.111	662.924	854.083	957.853	862.775	740.484	711.76	598.278	203.444	194.753	115.415	332.003
347.122	182.593	150.688	154.596	178.265	156.207	230.268	210.428	451.624	669.829	824.482	914.171	1001.8	798.975	590.748	664.689	140.386	177.205	28.0874	172.746
348.095	171.388	69.9803	55.2601	116.68	190.934	199.38	252.049	586.165	654.794	759.014	996.039	1095.03	670.165	762.671	513.885	117.181	253.348	118.132	47.3334
349.069	226.45	103.723	160.746	193.649	195.541	244.802	311.754	473.696	685.93	958.661	1031.74	1019.55	687.953	657.486	708.493	272.74	18.2316	194.169	110.692
350.043	157.665	202.428	154.819	161.202	221.93	193.764	250.56	678.38	782.148	1005.27	916.4	965.925	684.519	710.237	711.081	338.943	0.14513	197.912	33.1291
351.016	170.173	176.162	116.103	103.218	285.586	260.354	214.881	621.993	708.31	1080.49	919.492	1094.24	716.969	762.188	709.362	409.672	88.2697	152.637	195.074
351.99	199.03	218.011	104.893	148.331	322.436	261.548	181.675	584.564	741.416	1085.83	1048.1	1077.25	756.589	710.944	710.743	415.855	111.386	78.7159	193.363
352.963	199.044	247.589	145.301	182.763	307.33	214.746	246.175	647.615	815.225	1006.04	1123.95	980.914	773.027	591.348	680.15	382.159	132.124	102.158	184.757
353.937	166.842	232.684	222.206	185.949	280.894	235.224	346.042	665.359	907.545	1053.92	1118.46	1066.7	739.61	598.213	698.655	361.457	137.851	119.274	190.28
354.91	147.432	264.725	260.225	214.262	238.554	271.351	329.488	620.731	1000.1	1178.18	1168.71	1242.84	721.859	769.668	765.537	373.016	111.834	62.9079	137.96
355.884	203.26	316.963	222.2	234.256	187.433	228.815	287.833	640.192	922.787	1128.5	1241	1195.6	825.578	859.805	749.946	404.054	155.3	76.9679	165.184
356.858	294.617	301.25	250.405	268.672	309.531	269.539	444.07	675.267	875.584	1288.01	1053.07	1104.33	934.177	793.496	749.763	420.361	166.132	18.3273	40.0756
357.831	443.27	339.149	296.932	190.615	285.795	201.243	420.787	616.225	1250.67	1257.6	1093.31	1070.61	933.445	787.865	756.881	572.201	44.5616	74.226	121.017
358.805	434.087	389.356	286.053	266.297	348.161	223.137	350.334	710.926	1066.12	1198.49	1209.43	1227.53	842.516	899.107	819.357	375.55	140.312	39.9514	48.223
359.778	458.368	431.693	285.005	351.836	438.112	323.799	285.763	752.479	993.733	1157.1	1372.85	1207.28	785.053	770.155	803.085	330.477	70.7108	149.435	77.813
360.752	472.882	519.067	293.461	343.372	533.669	400.579	449.731	630.354	910.449	1196.02	1143.29	1242.11	875.753	851.227	798.43	447.714	74.6614	132.911	151.974
361.725	566.572	471.033	346.897	373.874	508.247	421.926	577.791	743.331	1043.55	1214.31	1116.71	1232.54	973.562	882.448	811.275	437.496	19.3447	60.3262	240.008
362.699	588.577	504.238	407.222	387.788	563.443	479.292	549.778	720.287	1041.33	1287.89	1223.58	1255.5	909.922	840.081	845.274	397.025	56.0939	140.813	196.165
363.673	599.892	571.219	456.412	389.917	626.801	426.272	474.221	651.327	915.005	1312.22	1261.46	1247.27	895.944	820.213	864.21	418.588	75.5649	163.494	155.039
364.646	630.227	612.276	502.387	433.635	647.07	415.156	459.702	680.296	941.533	1297.63	1229.37	1233.2	966.092	882.882	878.194	507.374	71.56	69.2003	163.857
365.62	643.166	647.043	508.779	484.201	667.768	557.191	501.351	736.01	1100.42	1341.71	1256.12	1344.44	979.732	953.275	887.77	534.927	80.2485	31.5016	137.715
366.593	661.799	616.867	433.501	465.068	656.022	555.587	547.79	748.693	1074.99	1378.19	1376.02	1549.82	1007.26	935.865	834.301	402.089	8.79675	38.6814	120.658
367.567	577.236	561.074	387.254	451.482	676.115	596.111	556.44	590.844	933.901	1375.58	1425.63	1642.86	1066.65	975.581	799.62	417.51	114.011	36.6334	137.959
368.54	529.464	477.393	404.289	363.22	567.084	530.277	497.113	750.073	1038.89	1356.41	1267.35	1484.43	1047.66	1038.01	1025.32	433.892	175.006	192.943	76.2063
369.514	471.371	466.126	357.201	332.898	633.873	516.171	466.763	609.364	1040.42	1484.08	1396.59	1510.12	941.849	761.28	909.707	415.123	103.648	82.4333	115.821
370.487	430.897	407.663	347.397	385.092	582.797	374.278	483.552	686.683	1061.59	1434.99	1431.62	1567.28	1032.5	1042.51	964.973	484.801	191.458	111.385	247.882
371.461	391.829	380.464	394.996	329.891	464.273	318.54	462.033	672.826	1065.03	1296.17	1452.05	1500.64	1154.86	1046	895.421	479.173	130.724	86.6984	204.949
372.435	284.719	354.454	349.019	335.562	483.321	335.653	501.148	702.447	1113.84	1383.93	1446.29	1554.09	1245.14	939.663	935.64	419.065	156.441	144.125	197.665
373.408	310.922	302.083	271.537	331.789	446.572	392.541	443.569	700.966	1151.86	1458.78	1507.34	1463.78	1196.57	1029.93	988.089	526.602	140.714	169.5	162.204
374.382	349.147	261.318	266.265	336.107	422.103	450.07	313.171	748.377	1082.46	1414.58	1530.27	1558.19	1124.25	1212.29	988.696	591.034	99.4544	93.7972	163.264
375.355	337.133	271.963	301.874	318.189	417.391	423.428	296.252	776.463	1014.34	1409.94	1558.75	1646.54	1180.34	1207.19	998.135	506.577	58.3406	63.7801	155.027
376.329	346.226	301.806	306.375	295.98	391.942	303.538	392.176	721.695	1038.52	1466.65	1637.57	1517.05	1268.32	1103.13	1048.89	426.739	76.6863	160.245	135.64
377.302	323.898	293.195	297.504	347.991	417.115	217.936	387.901	767.41	1068.72	1460.1	1643.33	1624.03	1225.39	1230.86	1081.11	402.191	216.429	175.248	258.654
378.276	262.886	286.306	294.768	256.657	346.159	222.038	311.845	848.81	1197.36	1588.36	1723.25	1548.43	1271.42	1346.91	1081	406.534	169.592	-9.87422e-05	260.205
379.25	227.905	319.159	367.525	367.936	526.629	285.827	300.639	725.53	1175.73	1438.7	1499.79	1550.92	1321.98	1156.57	1107.89	449.001	168.822	75.4074	35.0671
380.223	248.299	284.306	296.671	290.493	446.623	273.745	348.947	737.576	1219.75	1481.83	1670.2	1670.41	1345.93	1185.66	974.694	477.16	120.863	62.6576	283.844
381.197	272.676	343.517	247.859	317.138	422.687	241.653	437.241	763.61	1089.63	1516.94	1612.38	1715.78	1225.8	1214.74	1101.71	395.253	199.02	81.949	48.2321
382.17	222.002	329.931	252.417	264.422	414.893	251.284	266.353	806.707	1057.56	1483.43	1719.16	1790.5	1279.22	1173.9	1028.61	399.441	172.415	160.733	143.463
383.144	239.567	328.408	279.471	287.429	436.427	254.765	409.206	749.762	1174.57	1452.93	1761.49	1787.6	1449.67	1229.3	1106.45	479.923	222.843	96.5427	131.038
384.117	242.798	285.154	292.97	292.487	457.602	250.571	424.902	833.755	1153.87	1425.13	1750.67	1781.93	1408.69	1219.02	1159.42	576.515	140.356	85.5175	63.4916
385.091	255.462	298.351	284.94	297.343	467.652	190.94	379.912	846.74	1134.36	1609.17	1782.03	1765.97	1336.07	1186.15	1172.02	604.109	129.485	132.595	124.355
386.064	253.526	318.99	257.621	311.761	420.739	144.026	398.39	761.766	1121.26	1683.43	1818.06	1856.31	1384.79	1237.18	1167.19	592.344	176.038	167.147	201.245
387.038	214.238	288.367	245.166	319.329	361.565	188.055	482.131	777.805	1101.59	1575.4	1796.73	1965.41	1439.71	1348.41	1158.55	571.203	170.525	182.735	207.136
388.012	245.88	294.849	269.803	330.421	377.963	274.252	564.831	829.905	1168.28	1667.8	1793.74	1854.75	1421.75	1399.52	1188.11	481.425	188.749	172.664	256.727
388.985	381.351	279.245	258.958	311.392	356.603	340.753	351.489	716.766	1085.74	1521.37	1883.11	1846.52	1400.25	1326.01	1192.65	386.132	89.7389	125.808	247.504
389.959	349.199	238.928	234.223	307.037	384.763	283.422	380.464	652.76	1234.1	1541.17	1889.68	1992.6	1336.13	1301.37	1220.89	518.164	118.603	165.203	217.738
390.932	299.072	304.343	291.278	282.719	404.949	371.728	497.236	752.339	1107.15	1710.62	1838.4	1817.48	1503.46	1360.53	1330.94	576.417	235.289	184.673	377.524
391.906	290.373	328.34	335.946	293.635	352.547	250.604	390.085	733.778	1164.68	1645.87	1932.3	1899.4	1588.02	1515.2	1337.38	649.271	188.24	146.093	346.644
392.879	331.558	278.13	333.465	402.832	410.068	323.041	438.65	840.521	1399.86	1525.27	1897.94	2015.42	1535.39	1454.07	1267.7	556.185	300.641	236.591	257.524
393.853	354.785	310.635	355.893	387.89	450.46	327.719	450.689	794.392	1355.26	1669	1979.35	2045.38	1571.6	1501.31	1120.87	598.958	235.335	209.458	310.667
394.827	303.683	378.486	374.187	346.709	469.692	268.353	393.047	770.967	1406.46	1773.25	2020.32	2045.35	1532.02	1521.21	1261.84	526.569	254.351	210.642	276.493
395.8	308.087	388.816	359.963	400.888	472.182	324.017	378.839	800.911	1418.05	1749.04	2007.05	2034.48	1584.95	1491.04	1326.65	581.916	268.837	160.087	258.59
396.774	391.376	399.083	365.123	439.812	458.286	373.386	436.579	797.562	1368.52	1733.85	2053.1	2059.58	1685.06	1539.33	1282.05	673.074	248.635	173.5	290.362
397.747	452.308	424.136	431.567	439.136	505.507	340.982	444.42	783.582	1385.32	1820.91	2169.72	2097.52	1755.54	1560.49	1356.33	686.79	252.187	258.593	339.092
398.721	451.939	427.993	499.155	486.788	605.408	347.969	417.75	814.702	1439.44	1872.73	2285.08	2118.82	1794.12	1529.31	1471.61	708.726	301.062	253.982	397.412
399.694	458.409	471.562	480.902	483.466	610.006	406.947	557.844	811.933	1424.49	1757.17	2360.03	2189.72	1737.86	1725.96	1433.55	669.94	393.992	250.324	386.528
400.668	478.431	463.017	421.647	418.334	699.424	550.679	615.65	805.564	1352.09	1819.07	2245.56	2192.99	1890.05	1650.85	1449.18	737.55	348.375	308.271	325.252
401.642	445.196	509.707	376.122	453.247	641.74	393.164	497.002	888.267	1371.87	1758.7	2130.39	2239.95	1740.96	1744.38	1639.22	644.378	143.639	327.005	374.116
402.615	409.841	465.966	450.46	454.51	544.074	475.371	489.785	861.618	1248.63	1858.17	2368.54	2383.68	1926.26	1715.96	1515.92	685.793	353.202	185.91	418.797
403.589	441.916	422.208	461.333	433.947	529.695	392.953	583.733	870.66	1299.91	1874.37	2285.4	2442.14	1939.03	1705.39	1529.46	751.031	263.3	336.395	429.775
404.562	393.906	465.779	415.335	468.646	679.002	473.61	548.692	798.795	1244.17	1849.94	2277.7	2499.07	1861.12	1830	1595.16	648.87	366.533	291.416	446.948
405.536	386.978	465.458	418.903	464.347	741.628	419.407	435.06	818.989	1190.6	1859.74	2176.84	2465.33	1930.52	1812.62	1590.11	735.224	431.848	309.314	488.084
406.509	392.648	505.24	432.877	482.008	706.72	410.499	503.478	829.826	1259.8	1787.59	2271.36	2521.7	1947.68	1794.18	1650.7	754.906	437.487	318.69	515.067
407.483	401.978	501.646	418.292	497.124	691.872	350.857	533.214	790.221	1370.66	1777.41	2315.29	2475.19	1971.99	1838.21	1665.5	836.148	525.426	344.508	530.988
408.456	392.586	465.524	421.583	480.14	716.69	375.711	495.904	728.273	1321.94	1827.79	2279.78	2442.23	2081.9	1919.23	1645.06	926.726	581.006	391.483	432.16
409.43	402.037	462.875	446.227	485.072	692.283	490.599	510.345	713.588	1202.2	1799.01	2358.51	2490.36	2137.84	2028.78	1666.65	891.91	494.012	356.473	362.641
410.404	439.506	448.728	452.915	531.406	613.709	435.548	502.859	758.155	1228.65	1746.82	2453.58	2412.19	2127.97	2122.61	1654.91	883.511	416.83	254.255	552.74
411.377	357.993	429.668	490.405	523.548	639.846	486.95	489.127	739.957	1212.45	1816.47	2431.4	2454.53	2272.9	2099.16	1628.54	912.841	430.983	305.492	632.142
412.351	436.165	447.595	422.544	528.805	782.012	557.461	416.452	798.004	1307.95	1883.51	2354.9	2413.83	2038.68	2019.17	1683.51	867.044	580.901	447.001	626.761
413.324	348.981	483.265	419.594	484.824	707.693	452.768	566.25	820.661	1216.44	1712.31	2378.77	2583.83	2119.33	1939.1	1624.31	945.282	612.836	322.797	775.004
414.298	415.534	463.414	459.35	434.417	714.505	518.899	553.78	851.861	1163.34	1914.83	2475.26	2546.7	2118.86	2074.71	1958.05	771.537	627.712	410	528.197
415.271	438.753	503.216	472.33	517.69	774.309	514.688	495.437	945.206	1360.61	1837.38	2461.91	2525.38	2177.88	1882.51	1814.33	820.573	733.623	508.648	681.372
416.245	373.446	495.703	550.178	513.065	657.107	495.551	602.766	819.08	1233.9	1784.25	2552.94	2472.91	2313.2	1977.61	1829.67	1014.68	672.058	552.639	686.025
417.219	345.394	530.962	608.667	482.542	635.422	436.158	641.01	839.889	1207.43	1759.74	2472.55	2409.48	2228.94	2039.93	1847.5	1058.35	665.626	503.2	705.091
418.192	314.34	512.804	550.751	487.755	655.257	510.976	670.905	872.801	1167.45	1739.98	2419.71	2456.58	2090.21	2083.14	1863.91	1040.58	725.996	452.946	606.57
419.166	343.829	510.323	458.967	451.528	675.063	534.08	624.052	841.13	1110.22	1619.35	2433.03	2558.15	2115.23	2137.47	1916.13	989.362	692.95	542.068	619.829
420.139	398.693	525.856	440.868	449.605	669.493	491.662	547.006	753.044	1088.84	1553.27	2495.09	2578.12	2221.01	2163.06	1934.23	983.082	711.164	625.258	728.781
421.113	383.689	443.921	452.764	522.904	645.726	502.928	560.88	699.114	1079.22	1673.96	2524.55	2522.7	2249.68	2140.3	1870.78	1024.42	848.485	560.949	750.63
422.086	366.438	345.714	447.026	538.546	686.924	491.8	620.691	730.834	1075.73	1721.89	2443.98	2521.03	2227.97	2092.61	1811.21	978.137	851.743	551.243	786.499
423.06	425.16	460.306	518.942	573.298	765.946	528.645	675.642	634.64	1103.07	1557.2	2528.37	2557.06	2202.32	2080.65	1807.76	988.767	840.26	692.074	819.157
424.033	414.494	470.922	393.327	536.539	712.375	588.114	612.24	741.456	1279.82	1565.7	2567.7	2404.15	2234.33	2186.02	1760.77	1127.03	884.542	635.313	868.729
425.007	367.966	439.727	476.667	587.358	702.557	448.508	548.766	746.825	1060.46	1586.16	2328.26	2561.72	2248.46	2343.29	1835.2	950.805	867.154	638.241	842.689
425.981	393.936	404.252	470.445	503.815	667.14	603.2	754.015	756.455	749.301	1800.74	2502.55	2531.65	2288.21	2231.87	1860.6	1162.72	1026.81	656.11	976.614
426.954	502.231	486.93	447.572	515.437	825.193	579.502	611.946	785.513	902.017	1529.47	2416.63	2396.46	2165.49	2225.53	1898.93	1117.99	925.195	757.521	885.865
427.928	443.756	546.622	531.065	471.889	698.578	611.641	734.798	762.736	883.205	1561.28	2298.41	2397.64	2181.01	2245.61	1989.46	1132.17	817.664	844.187	856.238
428.901	352.437	506.062	468.321	528.762	715.582	609.425	659.344	796.781	886.516	1516.28	2291.42	2375.37	2227.89	2270.57	1971.14	1069.96	841.589	830.43	917.254
429.875	336.625	453.817	481.46	510.787	814.129	681.38	727.805	786.458	877.729	1573.92	2287.76	2432.95	2272.36	2263.61	1944.46	1122.49	932.706	866.198	1018.04
430.848	358.882	464.916	505.61	519.928	895.195	755.144	725.584	839.263	863.714	1560.92	2263.4	2385.46	2241.24	2278.01	1955.09	1175.43	938.971	939.641	1005.15
431.822	401.396	473.39	518.143	568.483	878.862	755.721	650.75	913.236	887.066	1521.23	2242.04	2379.28	2215.93	2262.43	2000.04	1252.24	949.591	971.033	1071.62
432.796	466.769	443.27	529.083	560.163	837.153	720.182	747.116	877.961	947.144	1553	2278.97	2520.65	2258.34	2220.47	2031.28	1372.05	1057.14	958.442	1192.78
433.769	489.882	449.283	464.144	521.815	929.732	711.58	829.21	814.47	999.43	1468.89	2333.5	2486.65	2285.38	2271.33	1987.22	1334.32	1086.76	966.673	1102.22
434.743	424.489	477.812	504.789	434.98	1000.68	804.531	763.289	814.395	999.375	1442	2173.62	2395.83	2332.45	2325.31	1940.34	1289.3	1010.41	1077.25	1227.37
435.716	344.194	508.723	504.792	478.171	1041.01	935.188	802.436	937.638	1085.06	1440.29	2118.01	2452.05	2252.07	2412.17	1930.65	1332.65	1170.85	1223.01	1195.02
436.69	466.021	406.731	471.707	509.656	1041.48	1000.2	723.967	1069.57	897.995	1389.78	2215.89	2402.42	2348.63	2333.91	2199.33	1303.87	992.47	1175.17	1270.52
437.663	458.287	544.453	540.122	556.265	888.585	829.796	757.786	849.464	898.775	1445.1	2331.09	2449.98	2421.47	2277.23	2180.82	1445.71	1200.67	1410.26	1251.02
438.637	353.304	452.004	523.216	497.703	995.623	845.894	690.399	869.421	905.502	1442.89	2204.2	2342.74	2272.07	2387.23	2094.83	1403.03	1123.16	1302.11	1304.94
439.611	355.875	444.041	494.796	481.389	1022.74	884.673	653.058	997.788	799.703	1444.33	2164.27	2269.52	2209.64	2370.99	2207.12	1538.88	1071.18	1303.86	1234.7
440.584	363.566	474.244	533	516.054	1079.43	934.192	829.303	786.39	862.79	1393.11	2275.56	2459.89	2280.41	2422.98	2134.33	1600.07	1206.55	1298.34	1268.64
441.558	363.06	380.022	528.511	526.692	1043.96	1043.7	851.782	889.954	839.63	1370.72	2215.8	2425.8	2337.93	2417.59	2095.75	1532.92	1176.56	1373.16	1391.39
442.531	382.593	375.269	484.8	514.461	997.203	996.276	754.481	959.077	833.133	1270.05	2083.16	2310.67	2363.81	2460.92	2219.96	1510.64	1143.5	1329.06	1416.94
443.505	361.412	410.973	483.679	558.174	966.704	875.231	794.444	876.792	907.461	1258.27	2094.14	2390.82	2370.34	2511.84	2298.85	1527.35	1273.56	1294.76	1451.97
444.478	327.377	391.067	471.879	593.951	1006.26	911.987	890.226	880.977	919.733	1336.17	2114.72	2467.92	2339.25	2609.23	2312.92	1629.5	1405.54	1432.19	1596.41
445.452	385.517	420.413	416.188	539.067	1113.98	1001.55	822.106	915.8	845.37	1340.65	2044.47	2340.73	2331.36	2705.88	2418.32	1855.53	1446.17	1512.99	1697.58
446.425	431.655	456.957	467.763	535.31	1055.6	965.718	741.495	883.441	832.619	1489.98	2144.07	2302.57	2429.22	2453.61	2472.69	1893.76	1528.96	1464.05	1706.53
447.399	324.843	550.248	469.95	522.642	1040.69	1040.53	751.635	697.827	875.165	1459.79	2133.18	2398.59	2458.03	2550.02	2531.41	1830.06	1546.37	1641.37	1722.83
448.373	271.389	471.349	452.116	469.063	969.864	839.27	815.406	836.329	827.478	1182.43	2094.2	2511.83	2475.13	2640.19	2635.06	1927.02	1755.06	1779.64	1887.5
449.346	270.08	402.855	498.956	613.69	1101.41	794.447	712.266	835.066	1021.82	1207.55	2153.28	2581.28	2350.35	2759.61	2544.69	1875.85	1596.58	1665.48	1881.13
450.32	353.93	446.505	533.342	625.417	1029.44	890.861	746.186	781.867	725.995	1363.54	2131.38	2542.73	2408.33	2677.58	2676.53	2009.55	1764.18	1823.4	1930.84
451.293	302.022	436.923	461.322	449.417	1042.24	740.816	760.181	833.882	835.702	1338.74	2169.86	2395.1	2420.23	2750.34	2826.55	1997.12	1682.81	1775.13	2055.05
452.267	310.596	377.548	414.042	605.142	1043.85	853.705	814.465	783.053	985.098	1324.7	2066.53	2410.41	2515.82	2694.82	2841.57	2032.71	1803.1	1913.29	2023.34
453.24	376.819	417.496	522.218	589.503	995.875	824.605	777.952	782.417	977.215	1356.46	2160.6	2566.52	2538.45	2789.2	2923.26	2007.85	1776.93	1921.56	2165.03
454.214	398.439	405.993	519.052	559.211	963.937	831.28	796.193	792.879	1038.18	1427.4	2173.01	2541.62	2669.73	2843.94	2920.29	2203.28	1771.9	1952.92	2251.08
455.188	368.138	452.094	491.628	603.122	943.752	806.998	714.498	802.088	1006.43	1351.2	2029.98	2517.67	2747.99	2892.99	2956.54	2310.11	1903.95	2023.61	2339.96
456.161	338.814	473.807	505.517	598.708	963.115	762.377	647.608	795.047	884.997	1286.05	2049.27	2652.77	2686.79	3034.21	3023.1	2306.07	2062.41	2107.73	2406.83
457.135	324.265	383.185	476.393	562.822	1005.4	733.016	728.916	773.297	885.278	1348.33	2180.31	2748.22	2686.35	3133.53	3001.72	2446.45	2188.34	2204.12	2391.81
458.108	321.33	431.243	461.568	618.696	1012.27	615.414	728.239	812.564	915.827	1296.59	2097.73	2676	2760.42	3155.59	3034.09	2534.43	2237.44	2239.2	2468.08
459.082	332.469	536.082	469.926	682.546	1089.47	707.349	775.185	852.977	918.457	1280.89	2131.28	2616.03	2724.21	3246.58	3129.38	2507.27	2088.07	2294.23	2521.19
460.055	236.97	505.381	505.312	563.677	1031.65	732.047	728.157	703.985	1068.5	1202.34	2216.42	2849.56	2768.96	2992.35	3192.68	2516.38	2177.64	2356.32	2698.69
461.029	335.27	424.687	495.145	639.612	900.296	694.934	793.616	832.955	992.019	1405.02	2141.88	2634.18	3041.63	3297.88	3382.65	2676.7	2477.08	2513.24	2762.04
462.002	381.966	421.41	461.307	472.474	1110.95	599.728	628.908	628.513	1010.17	1353.92	2164.12	2625.25	2907.8	3315.23	3361.84	2822.01	2473.29	2564.81	2806.05
462.976	396.151	468.945	439.65	469.926	978.148	569.541	640.987	822.399	1044.58	1436.96	2273.78	2789.09	2932.48	3375.28	3316.63	2745.81	2451.22	2699.73	2890.73
463.95	350.601	472.214	524.269	579.484	974.983	631.088	697.684	800.167	978.53	1487.52	2299.4	2793.92	3030	3444.07	3546.89	2841.63	2608.96	2698.56	2924.85
464.923	346.241	421.758	583.136	545.665	963.389	676.838	611.85	799.866	1003.91	1387.1	2256.93	2819.16	3200.37	3347.31	3591.17	2911.84	2641.5	2753.16	3000.93
465.897	295.711	432.896	491.521	548.908	964.081	678.597	641.389	841.114	1045.79	1511.89	2308.09	2859.03	3259.46	3637.53	3757.36	2924.77	2888.62	2899.98	3128.7
466.87	326.126	468.197	405.369	572.833	976.025	727.893	700.782	845.422	1009.06	1541.1	2360.61	2908.61	3410.12	3678.4	3743.43	3001.32	3015.33	2938.11	3188.92
467.844	324.634	437.403	412.894	617.236	910.838	723.428	677.971	794.317	962.41	1464.72	2453.48	2944.08	3473.27	3514.39	3715.37	3110.34	3039.32	2883.82	3303.32
468.817	269.08	388.389	429.662	629.313	867.252	599.673	653.792	774.062	962.415	1433.26	2548.82	3020.99	3398.26	3605.58	3868.92	3229.67	3136.62	2958.12	3440.54
469.791	297.498	393.986	405.359	607.999	948.42	527.506	689.224	774.67	945.276	1442.53	2574.89	3084.85	3430.61	3760.76	3987.03	3383.87	3228.65	3206.4	3486.2
470.765	337.735	392.14	389.938	625.229	974.581	570.497	679.367	690.559	944.965	1499.5	2572.66	3037.53	3506.97	3761.43	3952.8	3487.11	3291.74	3398.66	3597.32
471.738	320.651	376.36	384.987	511.11	893.062	504.975	552.12	684.196	1121.18	1485.35	2430.16	3191.41	3506.69	4039.72	3914.91	3515.33	3380.34	3396.65	3744.3
472.712	336.735	485.109	438.578	629.017	961.326	583.362	435.306	860.189	1115.77	1527.19	2580.54	3319.3	3703.55	4105.85	4358.32	3624.07	3458.34	3393.21	3763.01
473.685	211.336	413.674	450.977	710.048	1081.96	627.779	668.864	788.481	992.094	1536.15	2673.47	3172.5	3757.28	3869.84	4387.01	3610.28	3520.54	3527.13	4091.64
474.659	313.053	489.343	493.719	550.877	975.486	650.647	755.671	699.297	904.977	1454.19	2467.76	3361.06	3769.99	3834.72	4348.62	3613.78	3587.22	3572.56	4061.49
475.632	324.829	487.344	487.408	610.36	854.765	573.41	636.112	898.174	942.506	1347.77	2603.29	3392.21	3780.66	4155.05	4422.59	3778.66	3514.96	3613.88	4129.41
476.606	305.797	317.61	555.719	579.731	995.578	544.686	549.808	699.166	1119.56	1286.09	2568.34	3370.85	3802.35	4272.45	4454.52	3860.42	3747.26	3978.98	4143.09
477.579	307.704	361.413	459.496	609.368	925.52	586.474	695.957	700.042	1101.04	1470.03	2621.56	3537.52	3733.45	4288.7	4492.72	3992.76	3953.15	4001.23	4236.79
478.553	284.176	388.501	473.097	611.86	1030.03	572.94	709.958	812.733	1052.22	1559.01	2752.68	3576.89	3896.68	4357.26	4610.7	4139.5	3991.11	4004.21	4294.89
479.527	286.524	387.441	546.034	588.235	1018.67	492.459	667.945	780.922	1070.29	1552.88	2658.7	3550.57	3989.93	4340.37	4592.33	4186.83	4043.03	4194.58	4358.49
480.5	288.336	384.763	482.444	588.077	989.14	492.217	658.577	849.605	1045.77	1599.92	2626.96	3650.81	3995.48	4477.62	4693.27	4244.03	4171.3	4336.3	4537.64
481.474	295.936	394.904	424.394	561.632	1007.86	520.528	655.666	877.617	983.908	1617.74	2709.77	3795.93	4076.25	4639.11	4910.41	4269.67	4280.99	4368.33	4710.85
482.447	350.764	410.392	481.969	534.94	998.362	517.906	652.666	749.656	1006.03	1535.96	2670.89	3839.3	4156.96	4683.24	5024.21	4366.01	4348.62	4419.43	4795.54
483.421	398.851	413.276	494.086	595.522	1053.14	574.898	606.661	809.659	1001.34	1519.77	2665.56	3831.16	4156.28	4894.33	5069.25	4677.2	4422.16	4501.18	4929.99
484.394	372.596	465.991	527.566	612.561	989.34	562.529	500.862	776.217	839.501	1591.76	2777.01	3814.82	4251.97	4972.8	4948.53	4643.9	4474.57	4659.23	5076.13
485.368	273.216	429.65	436.571	682.263	1006.54	594.037	621.652	852.66	1090.8	1593.23	2822.41	3820.29	4547.5	5022.65	5203.41	4634.86	4542.55	4723.7	5229.98
486.342	250.199	426.465	495.024	596.068	998.853	560.709	555.496	789.268	1029.93	1655.65	2690.66	3942.58	4419.26	5073.31	5361.88	4728.79	4508.22	4934.91	5233.2
487.315	294.968	427.516	502.645	645.436	1050.48	607.882	624.909	774.579	1028.36	1586.74	2948.7	3872.11	4225.31	4893.06	5435.65	4824.86	4639.12	4872.88	5357.2
488.289	223.931	426.459	541.853	635.855	1060.02	558.207	681.708	848.324	1073.11	1559.93	2825.67	3810.05	4477.73	4967.56	5564.19	5005.19	4839.57	4909.81	5485.44
489.262	307.87	427.237	457.004	571.461	1034.83	645.085	608.614	872.07	1075.6	1500.23	3003.95	3962.65	4711.96	5385.79	5834.38	5092.97	4979.65	5003.39	5635.26
490.236	358.159	421.264	523.01	610.319	878.67	674.538	689.338	854.85	1045.5	1426.9	2907.56	4027.76	4649.34	5503.1	5755.47	5307.54	5098.45	5302.59	5752.92
491.209	299.384	418.236	567.202	623.653	930.355	687.511	655.94	750.123	1045.02	1566.15	2988.86	4012.4	4594.63	5517.77	5648.97	5379.5	5278.99	5306.54	5759.04
492.183	232.677	383.348	539.476	650.928	908.195	644.122	613.578	727.995	1015.31	1569.63	2940.57	4076.87	4594.8	5507.17	5860.9	5486.44	5204.12	5580.09	5887.65
493.157	230.723	419.12	493.994	672.334	926.781	571.664	656.941	736.099	932.515	1530.16	2851.54	4095.92	4671.75	5587.52	6016.28	5561.02	5251.32	5658.75	6001.9
494.13	266.745	438.336	472.209	633.164	994.326	581.315	684.997	700.038	929.737	1521.08	2818.7	3994.02	4695.86	5719.16	6064.09	5631.23	5407.47	5629.66	6152.9
495.104	274.561	362.175	452.034	560.882	1016.08	618.951	619.602	666.732	1011.97	1495.24	2853.29	3971	4759.98	5782.54	6198.09	5764.72	5474.03	5802.31	6400.89
496.077	241.42	333.456	480.394	522.877	1045.11	567.793	554.412	648.887	1011.29	1462.2	2954.09	4079.59	4936.3	5766.86	6260.07	5904.45	5576.67	5869.52	6493.98
497.051	220.36	369.811	603.581	562.821	1020.54	530.214	584.217	687.97	921.93	1416.8	2877.98	4077.34	4888.99	5799.75	6156.85	6050.84	5663.46	5932.71	6456.38
498.024	237.485	334.814	535.78	676.506	954.407	564.358	577.363	953.198	838.675	1535.23	2731.47	4114.13	4887.07	6099.4	6202.34	6084.47	5811.12	6182.43	6650.07
498.998	290.33	472.665	476.674	555.955	852.72	677.455	391.516	901.557	767.89	1394.53	2967.94	4334.92	4769.95	6131.59	6583.49	6228.63	6001.04	6288.5	6684.45
499.971	192.905	327.496	530.467	576.395	903.744	549.451	660.222	740.703	947.682	1504.44	2914.86	4390.52	4960.62	6010.88	6447.48	6408.01	6245.49	6281.52	6909.64
500.945	266.605	430.233	555.784	544.17	845.064	599.127	659.223	847.494	859.857	1636.44	2756.34	4501.09	4975.9	6258.86	6574.74	6422.95	6196.06	6562.13	6979.23
501.919	280.684	428.14	505.076	546.882	921.995	548.117	541.126	783.71	969.288	1579.38	2795.12	4309.6	4993.21	6198.56	6441.03	6639.2	6504.1	6813.82	7274.75
502.892	220.589	350.321	448.564	567.306	956.532	515.811	553.417	787.945	871.523	1506.08	2777.3	4339.91	5091.69	6337.11	6684.81	6622.3	6592.79	6901.62	7395.57
503.866	297.316	363.405	436.553	585.226	904.826	500.08	533.489	891.922	760.67	1399.89	2875.45	4243.35	5041.63	6344.91	6905.48	6623.71	6784.09	7002.34	7445.28
504.839	329.644	397.216	451.402	530.728	758.158	529.475	564.907	769.589	771.37	1481.53	2867.71	4266.91	5058.19	6366.47	6920.38	6858.96	6911.53	7064.19	7588.87
505.813	275.765	405.076	517.531	548.184	826.7	604.412	587.457	759.988	787.836	1358.4	2642.67	4379.34	5055.84	6537.55	6956.18	6983.89	6965.31	7172.48	7764.39
506.786	270.409	340.661	479.449	560.379	883.589	631.407	569.638	754.756	728.161	1330.38	2550.45	4427.85	5136.2	6712.81	7050.2	6987.02	6974.67	7408.1	7857.14
507.76	279.423	332.638	461.702	528.202	866.544	618.117	559.249	666.869	725.782	1417.03	2647.66	4403.24	5239.63	6636.79	7150.5	7116.8	7179.11	7577.82	8045.76
508.734	257.605	400.16	515.554	515.711	869.591	574.087	559.964	591.46	794.962	1399.12	2703.5	4381.07	5265.54	6527.11	7229.34	7368.99	7484.21	7664.59	8228.46
509.707	274.959	351.763	473.803	511.37	822.472	494.208	518.997	514.587	769.485	1364.47	2665.94	4341.88	5241.96	6724.45	7329.78	7478.95	7561.95	7803.63	8227.7
510.681	285.853	279.045	489.253	517.892	857.376	502.315	488.964	595.39	733.521	1233.66	2536.39	4231.94	5096.38	6835.84	7513.55	7405.84	7689.27	7829.68	8415.72
511.654	310.475	406.023	473.191	547.387	912.158	520.315	618.26	873.292	827.009	1249.24	2426.49	4201.06	5102.96	6623.17	7500.01	7510.87	7902.56	7967.24	8425.16
512.628	305.333	380.421	457.926	559.08	932.726	543.228	635.392	678.784	722.151	1305.29	2659.26	4229.68	5105.49	6692.37	7684.65	7495.34	8062.5	8099.15	8545.28
513.601	260.197	379.62	410.91	518.282	801.128	538.215	607.477	704.887	774.71	1375.32	2247.98	4255.2	5185.57	6909.62	7810.86	7632.94	7961.97	8291.88	8632.13
514.575	318.582	433.868	482.83	539.163	744.474	610.279	542.139	572.417	644.462	1396.86	2576.84	4128.77	5003.55	7029.85	7710.17	7829.92	8147.78	8425.02	8888.49
515.549	275.774	430.317	420.507	622.067	879.949	558.44	623.454	557.588	611.196	1228.3	2498.98	4179.91	5269.77	6809.24	7890.41	7803.93	8234.61	8324.81	8874.43
516.522	233.026	395.87	484.958	589.925	1046.85	596.161	556.124	579.996	702.915	1258.33	2483.94	4031.52	5178.06	6950.75	7992.8	8061.49	8460.38	8511.15	9375.96
517.496	272.986	367.316	491.091	641.521	958.503	555.281	567.517	607.219	759.109	1371.09	2425.7	3923.38	5264.55	7168.15	8045.6	8446.07	8617.36	8726.37	9372.06
518.469	259.178	333.853	507.161	617.517	916.394	534.517	530.402	662.63	707.318	1296.66	2427.57	3987	5255.48	7185	8018.68	8456.1	8577.37	8965.05	9522.78
519.443	253.808	308.292	462.868	604.136	819.187	492.854	661.915	697.682	597.257	1258.58	2418.21	4061.81	5125.83	7194.97	8123.1	8505.89	8667.32	9045.61	9713.47
520.416	224.232	296.693	436.54	605.595	853.698	535.77	554.593	653.419	656.799	1084.18	2350.03	4096.37	5150.53	7260.92	8290.22	8532.52	8825.37	9146.6	9785.45
521.39	227.53	354.024	499.234	633.757	863.345	585.834	390.497	665.21	741.38	978.107	2261.47	3992.76	5158.37	7298.54	8414.62	8501.96	9043.27	9353.29	9834.72
522.363	267.711	428.17	548.785	663.46	842.682	550.969	511.398	761.475	716.942	1067.81	2190.65	3942.96	4988.73	7348.28	8479.92	8644.22	9177.73	9491.68	9892.41
523.337	252.829	414.438	490.564	616.282	969.586	550.451	631.544	738.029	702.846	1104.78	2077.43	3989.23	4919.01	7414.42	8517.44	8897.1	9134.57	9564.33	9997.29
524.311	242.863	393.147	440.332	550.206	938.142	593.883	620.924	597.27	679.361	1157.22	1964.51	3787.06	5043.37	7383.87	8638.39	9058.95	9356.67	9733.12	10263.1
525.284	237.594	411.301	518.109	522.847	976.488	574.992	572.953	585.571	702.555	1065.35	2125.01	3924.09	5150.98	7423.48	8799.31	9231.4	9681.02	9886.07	10486.8
526.258	297.593	373.082	410.066	535.23	907.177	546.725	663.643	638.294	515.295	998.542	2001.13	3828.03	5202.27	7465.13	8887.03	9368.05	9720.22	9971.78	10524.9
527.231	292.869	310.91	446.452	597.622	796.79	603.712	593.393	608.909	476.596	977.058	2002.14	3584.48	5163.14	7324.74	8973.93	9716.09	9577.7	10047.3	10774.9
528.205	199.986	409.98	416.194	451.467	869.132	602.667	518.821	613.914	704.505	1056.62	1891.36	3874.09	5093.9	7474.59	9144.71	9593.34	10114.6	10658.3	11115.3
529.178	244.294	412.597	437.382	440.343	838.581	646.652	605.03	666.087	660.191	1005.43	1907.04	3865.77	5001.05	7611.61	9270.51	9736.42	10259.3	10617.6	11192
530.152	187.074	409.412	450.708	604.931	811.869	636.97	612.449	749.855	595.175	951.025	2161.49	3699.05	4938.93	7635.25	9519.35	9933.65	10115.1	10763.1	11145.5
531.126	210.957	393.253	451.887	552.779	800.686	622.154	609.192	771.924	614.342	1127.73	2019.94	3642.97	4886.22	7532.03	9503.95	10103.7	10327.4	10880.7	11255.6
532.099	175.178	374.205	425.774	463.215	748.118	665.667	586.078	653.414	697.548	1015.9	1907.75	3702.16	4947.26	7593.54	9564.12	9973.43	10451.3	11136.5	11531.9
533.073	211.184	386.491	407.424	561.461	794.915	635.321	576.936	619.434	573.935	985.446	1907.89	3688.33	5010.17	7719.82	9675.68	10178.6	10630.1	11347.9	11745.3
534.046	214.163	436.946	406.514	604.777	800.103	670.265	554.166	674.297	535.89	986.092	1931.37	3538.27	5012.03	7931.99	9878	10386	10798.8	11526	11816.4
535.02	174.15	434.844	429.468	554.57	877.902	655.672	551.455	746.293	633.807	1040.28	1878.6	3524.79	4962.81	7967.53	10003.8	10484.7	10976.6	11573.6	11880.9
535.993	184.164	380.19	468.367	534.838	969.15	577.835	554.437	770.874	624.939	1078.84	1820.64	3462.66	4822.74	7908.57	10063.8	10651.7	11071.2	11695.6	12046.9
536.967	233.921	356.887	466.578	558.802	906.346	561.196	542.169	769.289	564.866	998.187	1778.19	3364.05	4869.1	7947.42	10236.4	10855.7	11209.4	11976.8	12253.6
537.94	254.75	363.408	414.732	584.324	881.057	563.792	599.549	718.674	577.399	936.864	1684.09	3544.31	5134.44	7897.68	10349.2	11028.1	11559.5	12113.4	12359.9
538.914	243.773	369.574	431.648	527.95	975.956	608.697	682.415	557.437	475.374	887.953	1680.39	3469.48	4893.2	7844.28	10310.2	11160.5	11679.6	12233.4	12480.4
539.888	260.49	382.073	511.488	400.743	946.743	647.981	561.287	722.669	490.628	869.809	1701.83	3361.97	4697.17	7859.95	10625.3	11302.4	11928.7	12380.7	12977.7
540.861	277.235	319.475	409.235	572.225	753.378	683.12	508.924	648.419	658.04	942.757	1733.92	3297.74	4708.04	7841.25	10517.8	11338.8	12012.7	12691.9	12858.4
541.835	273.773	397.117	500.054	466.312	802.739	783.492	651.774	612.963	473.254	885.434	1724.66	3325.62	4917.02	7963.66	10591	11407.9	11898.6	12318.4	13217.6
542.808	180.497	292.967	505.469	489.608	810.496	706.466	619.423	776.832	715.57	1001.15	1774.54	3200.18	5178.64	8132.1	10666.3	11672	12299.3	12959	13539.6
543.782	233.874	358.85	457.739	566.056	833.136	616.666	576.434	555.976	488.157	938.332	1552.33	3172.49	4940.77	7939.21	10748.1	12265.6	12585.4	12953.6	13721.3
544.755	297.036	360.97	411.082	539.108	929.423	687.51	621.417	592.073	495.483	934.899	1543.82	3208.99	4827.78	7817.54	10751.6	12188.4	12830.2	12886.4	13683.3
545.729	250.011	376.575	430.154	578.969	858.314	740.842	626.13	673.772	511.544	879.401	1673.72	3264.54	4733.88	7871.33	11006.8	12081.1	12912.7	13472.8	13733.7
546.703	231.338	422.541	360.572	593.521	864.121	715.305	682.83	702.621	464.974	847.33	1625.66	3241.67	4611.48	7853.04	10924.2	12240.5	12936.3	13583.7	14120.9
547.676	269.403	389.18	392.911	535.432	967.532	593.349	642.93	700.144	517.956	904.97	1583.02	3157.12	4731.58	7883.54	11008.8	12514.8	13109.2	13831.8	14282
548.65	268.665	355.865	425.188	494.393	1045.15	593.257	646.222	687.679	526.423	889.754	1480.23	3209.86	4785.41	8082.47	11310.8	12559.8	13280.3	14163.2	14547.9
549.623	264.42	342.955	460.005	519.529	975.629	635.061	611.78	711.453	474.911	850.155	1492.22	3271.12	4646.32	8122.51	11382.9	12639.4	13508.3	14354.4	14795.7
550.597	293.078	364.569	464.677	522.255	903.518	608.191	598.439	729.322	494.42	801.942	1521.36	3147.97	4545.12	8010.23	11450.2	12716.2	13624.2	14531.9	14875.1
551.57	314.281	376.644	408.986	478.589	961.971	599.503	661.083	689.745	574.067	786.301	1440.38	3000.61	4555.21	7898.22	11552.4	12642.4	13600.6	14680.9	15004.5
552.544	281.842	330.818	417.206	480.185	985.471	634.018	605.512	666.284	561.188	907.76	1483.31	3016.84	4529.72	7769.09	11381.5	12721.5	13815.7	14749.6	15190.7
553.518	191.38	358.859	462.504	497.553	926.696	627.746	567.566	686.602	442.465	986.333	1550.95	3056.64	4476.31	7837.88	11535.3	12915.3	14097.9	14899.8	15377.2
554.491	194.171	385.971	474.487	469.057	986	558.364	644.311	709.848	444.25	988.158	1509.63	3041.73	4535.28	7802.29	11762.6	13100.1	14191.9	14934.3	15499.8
555.465	234.11	490.004	392.979	512.492	971.784	614.915	522.558	974.591	352.283	752.949	1306.79	2962.58	4469.69	7780.83	11606.9	13160.2	14282.2	15242.8	15510.5
556.438	244.966	257.261	475.658	638.046	876.017	647.914	502.309	763.875	547.789	765.143	1283.27	3073.38	4371.1	7784.22	11643.8	13342.2	14363.4	15353.4	15966.5
557.412	229.932	343.739	418.116	573.78	935.572	739.249	613.726	712.657	728.428	762.242	1434.58	2990.04	4393.28	7424.94	11506	13090.5	14224.4	15559	15829.5
558.385	265.172	296.894	417.394	483.262	789.656	646.988	565.595	685.468	587.774	829.295	1406.69	3114.34	4227.47	7826.3	11588.8	13249.7	14651.6	15369.1	16256.4
559.359	261.23	408.682	460.966	522.01	883.602	732.24	616.44	642.737	559.742	888.182	1483.29	2929.8	4352.82	7625.98	11432.3	13471.4	14451.2	15559.7	16189.7
560.332	236.047	406.549	404.017	533.397	883.778	733.882	501.954	729.633	539.087	1002.36	1387.73	3004.27	4143.93	7417	11440.8	13329	14686.7	15726.7	16624
561.306	200.578	321.37	346.825	548.673	827.309	589.064	531.734	761.639	475.885	1000.18	1348.69	2940.3	4179.56	7348.74	11306.2	13409.8	14848.5	16058.6	16870.8
562.28	197.606	267.584	379.31	566.06	897.669	644.891	565.93	685.542	439.377	841.084	1331.79	2978.32	4233.42	7375.02	11311.4	13532.3	14861.2	16057.8	16799.9
563.253	263.495	305.796	379.639	466.391	886.564	637.823	605.376	677.077	428.353	895.071	1306.5	2877.61	4224.96	7375.38	11329.7	13584.1	14821.1	16139.8	16749.1
564.227	249.583	326.117	394.489	450.412	847.52	632.181	607.463	648.291	499.601	983.579	1326.01	2874.89	4117.49	7314.92	11310.2	13440.8	14822.5	16153	16790.2
565.2	214.683	288.945	427.218	453.497	833.013	654.39	608.286	658.987	574.181	950.569	1293.78	2969.06	3956.99	7252.07	11369.5	13376.8	14879.3	16070	17017.5
566.174	200.678	292.43	432.981	442.972	828.24	643.865	598.046	697.316	620.601	864.022	1252.39	2936.83	3832.89	7228.37	11257.5	13389.8	14887.7	16268	17332.9
567.147	140.977	329.041	421.54	504.378	841.39	623.261	597.737	691.726	709.481	795.081	1327.98	2899.25	3714.68	7164.84	11034.3	13344.4	14897.3	16535.2	17385.1
568.121	144.493	335.146	370.233	500.902	843.738	587.817	659.443	774.915	698.895	825.593	1344.51	2909.11	3596.96	7043.89	11113.6	13408.3	14928.1	16509.6	17272.7
569.095	200.265	387.883	320.173	511.155	904.532	648.479	573.27	790.162	493.644	886.068	1211.24	2821.23	3635.59	7013.05	11005.1	13240.3	14749.3	16588.5	17427.6
570.068	164.666	316.015	377.238	437.661	970.598	673.929	618.13	695.4	511.027	934.357	1194.22	2872.79	3740.41	6860.09	11007.5	13158.5	14922	16437.8	17604.7
571.042	208.922	257.747	378.486	371.037	1033.39	704.481	580.381	555.372	664.906	781.093	1341.87	2751.27	3537.93	6721.27	10999	12974	14705.6	16624.5	17624.7
572.015	341.428	366.205	425.556	373.797	972.983	710.473	628.304	694.875	491.127	897.463	1336.45	2908.09	3395.61	6716.37	10826.6	13102	14605.6	16658.7	17920.1
572.989	258.586	358.211	426.486	442.493	974.1	716.473	812.51	799.254	537.084	917.164	1273.89	2616.6	3431.26	6520.26	10577.3	13206	14789.1	16585.3	18108
573.962	225.634	348.045	375.331	422.234	823.305	765.884	760.221	786.473	591.74	741.552	1219.98	2531.19	3427.86	6443.44	10369	12986.6	14612.3	16522.7	17940.1
574.936	231.101	337.78	364.462	523.714	918.955	659.368	682	683.923	557.823	885.417	1176.5	2690.79	3248.9	6484.7	10253.3	12780	14355.9	16488.7	17870.6
575.909	171.532	398.716	336.12	446.956	894.483	680.44	641.246	674.442	423.495	906.723	1224.15	2555.97	3349.28	6331.32	10187.6	12840.7	14573.4	16593	17949.4
576.883	209.778	355.324	354.887	435.573	835.604	742.057	667.257	791.495	500.022	685.973	1136.82	2544.36	3323.51	6267.76	10026.5	12698.9	14348.7	16694.2	18057.8
577.857	232.386	394.872	394.482	404.802	792.985	704.336	686.258	628.798	531.102	689.074	1187.98	2429.14	3251.91	5981.87	9861.5	12475.5	14228.5	16542.7	17862.2
578.83	227.381	357.657	397.508	428.711	903.833	778.1	627.065	593.852	427.137	761.593	1231.18	2496.69	3158.58	6012.31	9711.63	12189.9	14136.5	16240	17780.6
579.804	217.763	316.131	390.903	471.893	949.431	751.363	623.718	597.773	330.521	799.115	1202.27	2481.8	3059.68	5968.53	9461.99	12040.3	14022.9	16112.1	17752.2
580.777	270.769	370.515	406.589	493.217	911.057	750.125	632.687	642.83	413.301	858.542	1155.41	2350.57	2986.75	5805.15	9356.34	12028.9	13994.1	16103.9	17630.3
581.751	332.595	424.152	385.24	472.735	966.43	798.589	668.912	707.599	518.778	858.613	1093.4	2224.51	2875.45	5779.04	9288.62	11888.6	13847.2	15964.9	17493.3
582.724	266.899	369.796	335.485	415.521	1035.21	744.521	744.101	699.935	531.139	748.087	1044.28	2150.91	2787.46	5635.76	9126.01	11645.9	13615.9	15740.3	17462.6
583.698	172.144	285.82	352.456	392.254	950.364	834.536	685.052	738.355	576.575	682.798	1021.91	2212.36	2828.15	5296.34	9069	11488.5	13597.8	15576.2	17453
584.672	211.301	336.735	398.381	394.811	836.67	954.129	653.838	664.768	490.914	739.746	959.913	2098.18	2752.65	5093.12	8820.26	11283.9	13426.7	15447.2	17264.7
585.645	204.055	374.647	461.876	413.441	897.616	844.273	743.842	707.266	397.995	793.049	964.516	1996.86	2621.04	5116.81	8803.95	11200.7	13072.2	15439.7	17409.1
586.619	245.937	352.243	409.893	446.246	944.184	973.871	676.984	750.919	381.475	721.926	1065.98	2172.05	2753.87	4970.51	8418.22	11157.1	12963.4	15307.4	17249.7
587.592	299.239	322.656	314.827	443.56	1003.06	888.119	739.915	766.36	418.65	670.878	918.496	1989.77	2454.74	4773.5	8123.56	11042.6	12858	15296.5	17099.6
588.566	190.995	271.488	501.932	415.016	954.26	864.764	641.314	891.719	371.838	695.187	1180.26	2175.74	2594.84	4791.74	8069.88	10619.9	12517.7	15195.1	16936.4
589.539	132.057	289.828	280.917	422.347	961.52	866.077	639.12	813.027	199.426	564.756	1166.25	1875.1	2315.59	5070.14	7917.5	10632.2	12455.3	14885.1	16589.2
590.513	226.978	334.24	354.935	449.027	917	794.227	757.803	773.739	287.819	772.448	966.134	2007.05	2419.38	4711.56	7772.22	10133.4	11934.5	14408.7	16586
591.487	215.152	279.014	379.214	445.965	979.667	945.204	790.47	710.49	387.94	695.07	934.879	2010.65	2406.33	4586.05	7705.82	10034.3	11999.7	14464.4	16648.3
592.46	229.39	443.003	384.26	513.985	1029.53	915.637	813.123	639.179	549.959	623.37	1065.6	1994.99	2352.97	4341.63	7514.26	9846.97	11650.8	14401.5	16531.8
593.434	293.506	364.639	369.11	461.109	1036.54	932.767	853.854	715.481	337.529	627.646	947.802	1785.88	2151.92	4395.83	7282.71	9690.92	11431.8	14166.1	16249.8
594.407	302.847	340.36	420.608	531.576	1037	1006.59	734.212	870.003	321.167	582.486	976.816	1806.8	2059.11	4319.72	7133.12	9476.67	11238	13830.5	15929.3
595.381	278.568	343.37	463.666	526.539	1011.35	1029.21	733.968	866.141	410.361	589.472	994.629	1807.28	2076.58	4168	6953.86	9204.55	11038.1	13626.3	15658
596.354	275.434	351.15	404.865	469.331	1015.54	941.78	745.749	888.485	431.478	640.057	1027.84	1698.89	1978.89	4079.73	6752.82	9094.62	10958	13356.4	15527.6
597.328	285.422	405.239	380.031	447.776	1059.95	869.428	741.087	937.239	443.293	635.132	1054.17	1731.69	1852.56	3943.25	6604.38	9065.15	10660.3	13112.7	15411.7
598.301	312.827	419.811	401.298	444.166	1098.61	883.354	733.642	815.684	513.834	650.345	953.562	1786.09	1800.93	3808.65	6465.14	8852.49	10255.4	13011.1	15170.4
599.275	363.112	391.39	403.342	499.335	1081.86	875.848	693.719	734.594	562.767	735.986	849.357	1708.86	1759.06	3784.16	6281.32	8533.9	10119	12763.6	14827.2
600.249	376.561	422.51	482.781	558.905	1045.71	856.967	790.146	834.472	473.757	721.153	833.953	1727.46	1752.67	3761.48	6125.46	8290.85	9952.44	12405.2	14492.2
601.222	341.029	455.21	489.534	521.417	1109.24	902.162	817.662	760.259	430.941	602.692	854.681	1762.98	1705.19	3722.49	6068.61	8052.35	9798.82	12170.4	14293.3
602.196	326.914	475.452	458.628	497.158	995.545	871.653	790.52	767.082	456.167	610.276	830.736	1760.93	1657.81	3624.29	5984.08	7967.5	9596.61	11823.7	13965.3
603.169	313.39	488.919	548.003	584.91	905.752	1081.66	800.719	823.487	256.67	645.026	760.072	1789.99	1629.15	3649.61	5837.65	7838.5	9451.86	11504.4	13932.1
604.143	345.829	345.659	420.829	548.846	1101.2	846.046	805.898	792.184	343.312	674.107	583.636	1478.41	1610.17	3553.83	5666.04	7613.82	9295.22	11413.6	13606.7
605.116	332.91	435.677	613.354	501.971	976.975	770.238	757.071	927.22	453.749	746.404	830.585	1471.35	1511.25	3460.18	5805.47	7631.02	9034.84	11327	13585.9
606.09	415.046	476.013	489.226	554.636	1124.22	798.466	819.101	670.836	512.275	481.524	760.951	1572.93	1552.54	3382.26	5410.87	7206.84	8851.09	10830.6	13098.7
607.064	438.474	428.799	506.888	506.164	887.104	855.196	769.463	831.829	449.235	679.107	644.013	1596.8	1514.29	3321.51	5445.24	7061.62	8606.5	10690	13060.3
608.037	415.804	569.791	493.544	587.18	891.313	842.516	822.699	811.554	345.385	510.017	696.5	1575.15	1360.76	3244.08	5471.99	7010.67	8347.15	10579.7	12659.9
609.011	403.537	591.979	536.841	620.284	874.865	756.271	694.694	792.798	491.97	554.609	728.6	1553.1	1298.09	3097.36	5304.16	6905.94	8060.31	10442.3	12500
609.984	453.39	584.53	492.211	589.376	902.277	776.781	740.99	812.679	467.473	677.254	753.265	1455.31	1205.83	3013.69	5145.01	6647.27	7971.03	10125.3	12179.2
610.958	426.669	558.326	570.684	586.521	872.003	655.289	724.155	789.332	504.261	629.727	670.434	1445.1	1471.56	3090.18	4968.9	6439.78	7721.52	9898.47	11968.5
611.931	441.452	601.983	641.176	653.914	933.478	698.692	718.849	728.856	531.702	560.815	617.616	1398.31	1424.03	2996.97	4828.78	6310.69	7568.69	9656.22	11637.9
612.905	463.296	687.073	623.377	642.927	979.737	807.221	724.236	693.291	558.42	544.039	576.274	1346.67	1207.46	2847.51	4827.23	6129	7497.25	9394.25	11514.9
613.878	411.862	718.137	645.164	604.994	958.077	754.511	629.249	738.277	447.655	487.423	494.347	1331.63	1140.22	2802.34	4873.59	6028.48	7331.76	9251.75	11417.4
614.852	439.587	698.918	647.851	651.706	889.016	635.147	574.577	816.554	393.542	420.355	493.67	1214.68	1141.66	2734.87	4866.84	5934.5	7112.49	9095.21	10970.6
615.826	542.246	687.02	626.786	693.602	871.204	646.189	641.31	785.585	564.503	483.227	513.03	1122.18	1093.58	2636.42	4737.39	5664.96	6912.9	8805.59	10604.8
616.799	558.987	704.135	685.254	661.111	942.977	694.253	666.393	682.02	645.839	592.747	472.851	1209.21	1063.11	2584.34	4504.48	5508.68	6776.76	8661.06	10513.6
617.773	569.707	757.578	691.566	628.248	848.175	612.084	645.86	705.63	604.328	524.31	550.665	1201.74	1157.11	2564.19	4376.87	5536.15	6635.35	8592.12	10189.8
618.746	505.102	803.881	787.946	636.833	784.44	730.837	607.963	752.729	409.644	439.346	477.24	1210.86	1015.13	2706.17	4276.12	5311.07	6243.54	8098.99	9879.89
619.72	649.507	741.086	736.06	687.51	882.309	714.234	638.586	773.407	441.708	492.369	481.707	1130.3	1041.58	2554.13	4188.35	5247.99	6034.84	8170.64	9749.85
620.693	667.414	704.039	681.736	766.388	978.627	707.796	594.504	689.95	659.686	460.382	587.453	1077.99	1225.4	2374.98	4036.41	4917.1	5954.67	8098.38	9618.77
621.667	589.498	781.568	732.054	797.904	819.162	469.911	578.401	702.774	690.742	398.962	518.119	1172.16	933.634	2418.64	3898.33	5071.43	5988.26	7787.75	9724.09
622.641	549.013	876.853	811.131	730.137	942.032	659.946	641.744	795.076	494.502	483.145	417.801	1045.72	1226.42	2186.44	3749.05	4939.01	5968.92	7578.26	9218.14
623.614	600.815	751.545	779.891	725.422	891.547	712.596	606.031	815.308	606.683	461.504	385.057	1025.14	924.928	2260.44	3840.63	4685.14	5576.02	7449.91	9108.55
624.588	586.664	793.442	718.999	635.119	805.959	565.736	648.853	878.617	538.533	463.225	309.144	991.761	948.528	2283.18	3731.52	4765.47	5622.53	7242.62	8794.85
625.561	626.403	692.862	721.265	660.57	755.352	666.348	644.843	772.968	516.294	441.259	386.299	796.28	1010.23	2213.8	3648.78	4538.45	5430.43	7095.87	8528.62
626.535	627.262	677.116	667.024	638.531	847.858	723.015	580.523	768.211	412.811	572.873	337.814	837.041	943.693	2152.97	3535.74	4629.74	5304.48	7050.49	8422.73
627.508	673.489	721.934	683.003	722.911	978.3	588.751	665.784	631.99	439.275	526.722	487.846	898.838	923.711	1999.21	3453.46	4538.96	5144.28	6906.13	8380.21
628.482	639.967	784.613	700.624	693.646	866.929	540.911	656.97	702.865	479.647	556.865	493.103	954.842	896.116	2027.6	3449.61	4488.59	5075.38	6801.14	8211.54
629.456	586.061	803.392	703.334	623.685	882.744	484.992	581.076	701.046	541.787	534.316	516.437	982.259	879.984	1940.91	3319.85	4225.81	5025.17	6477.23	8067.56
630.429	590.757	716.875	745.622	656.076	889.74	489.113	532.226	729.551	503.353	522.401	440.482	880.835	868.268	1862.58	3215.6	4168.43	4869.49	6277.39	7914.83
631.403	582.784	660.8	777.145	671.03	888.125	616.087	542.125	765.2	489.811	534.035	315.423	887.423	905.209	1914.22	3193.45	4200.75	4784.27	6187.76	7667.59
632.376	549.082	666.78	700.685	611.26	962.697	715.427	560.462	700.126	504.756	507.398	369.703	946.8	897.538	1982.81	3272.9	4146.43	4716.23	6073.5	7561.27
633.35	530.994	622.684	648.281	591.599	964.536	649.329	595.078	692.08	465.256	474.003	432.214	845.806	826.116	1928.59	3287.14	4135.02	4532.87	5994.64	7535.38
634.323	477.991	608.59	701.238	631.818	881.446	569.468	654.759	697.44	464.461	443.319	351.081	777.837	779.72	1873.36	3121.99	4015.33	4447.41	5799.2	7335.12
635.297	429.701	649.423	654.797	663.186	848.241	664.837	623.861	625.354	478.646	400.348	350.818	765.813	751.133	1967.05	3096.37	3845.32	4495.75	5601.87	7204.74
636.27	486.883	553.628	595.235	650.275	895.806	683.244	588.073	737.554	570.166	366.338	341.702	688.302	881.885	1790.3	3044.67	3813.79	4441.76	5703.5	7097.21
637.244	439.681	587.129	589.535	587.63	839.951	602.691	638.943	750.323	616.08	422.498	211.443	821.999	814.551	1746.77	3020.46	3862.33	4277.86	5685.26	6924.58
638.218	486.024	537.855	579.184	613.306	813.466	598.975	737.464	889.951	446.746	380.427	308.32	677.444	835.149	1831.88	2885.21	3760.32	4119.05	5575.81	6965.25
639.191	466.458	598.39	589.996	535.466	839.414	624.439	704.764	818.998	446.66	560.241	283.14	717.474	682.878	1742.72	2847.9	3566.64	4039.31	5323.82	6873.27
640.165	451.949	451.807	466.005	594.983	943.367	710.051	565.53	579.789	429.278	374.204	336.345	852.824	634.153	1785.33	2782.31	3683.6	4047.82	5451.21	6628.25
641.138	480.469	547.522	566.2	570.719	988.468	578.267	677.656	723.272	400.575	396.474	235.554	707.375	757.538	1789.44	2807.29	3494.82	4092.57	5293.25	6430.71
642.112	460.125	585.561	602.057	584.218	715.756	608.602	529.848	800.247	518.558	498.795	308.03	775.155	887.741	1740.21	2812.29	3428.06	3797.26	5066.19	6470.78
643.085	519.646	537.507	562.044	597.075	881.547	668.25	720.005	702.731	350.806	327.477	330.574	872.102	812.718	1676.36	2694.93	3397.49	3968.95	5083.89	6339.75
644.059	475.144	506.569	577.656	566.38	1061.44	694.821	606.494	629.166	399.845	402.005	323.786	927.916	846.962	1640.73	2549.42	3362.16	3743.84	5006.35	6292.88
645.033	453.776	498.478	526.591	509.767	973.899	667.325	574.97	662.354	408.185	442.42	303.705	695.752	744.832	1551.11	2554.33	3286.7	3694.97	4941.32	6186.08
646.006	463.715	575.828	610.781	488.077	963.202	727.491	640.604	681.036	460.974	355.817	295.063	692.295	719.739	1432.92	2647.59	3390.62	3618.55	4760.89	5982.47
646.98	504.679	652.321	666.874	451.229	955.237	799.656	641.461	628.759	553.823	307.459	367.692	665.551	682.116	1614.46	2732.56	3258.17	3561.78	4716.33	5803.05
647.953	524.053	614.467	580.552	545.592	1070.61	842.697	743.326	700.669	488.412	416.299	337.978	596.892	806.123	1688.83	2582.56	3076.98	3522.04	4585.84	5845.04
648.927	664.852	600.658	574.954	587.824	1133.84	829.062	708.465	827.412	580.922	485.447	390.16	614.686	824.848	1634.34	2532.1	2936	3446.63	4443.73	5836.42
649.9	760.929	625.03	597.549	604.288	1199.43	786.229	699.972	805.001	564.512	526.697	430.369	755.737	801.777	1506.91	2539.89	2926.15	3318.65	4332.11	5825.91
650.874	749.098	673.698	610.661	654.446	1216.21	742.253	800.366	822.785	470.535	473.243	372.416	775.72	771.517	1453.42	2509.79	2950.72	3229.17	4285.35	5741.19
651.847	835.714	760.051	671.161	661.062	1275.11	820.208	834.384	904.493	504.258	406.533	368.535	718.954	655.724	1515.78	2532.9	2895.32	3210.42	4249.76	5616.49
652.821	948.294	843.264	717.557	671.699	1474.42	986.228	858.187	881.998	469.447	445.858	400.209	731.706	609.173	1510.09	2447.65	2815.91	3152.82	4148.89	5669.88
653.795	933.636	879.161	756.707	702.857	1460.95	1001.64	906.057	858.989	426.787	389.929	353.064	648.415	622.533	1442.39	2294.78	2677.15	3098.64	4114.63	5625.38
654.768	924.712	826.635	749.308	709.86	1430.53	1020.43	931.85	706.18	281.716	399.032	235.931	709.852	682.19	1361.94	2356.25	2648.42	3117.38	4002.27	5486.64
655.742	910.191	860.321	720.381	717.867	1350.33	1021.99	773.142	655.461	246.024	294.288	250.866	738.866	736.861	1549.93	2383.12	2749.38	2960.15	3914.66	5303.91
656.715	829.225	693.562	699.172	705.485	1326.44	897.04	746.346	690.949	223.752	373.263	292.547	824.169	639.59	1629.69	2251.44	2748.93	2950.77	3979.96	5176.98
657.689	512.553	708.96	668.672	630.519	1201.39	972.61	729.309	670.824	275.053	245.405	303.357	653.806	668.293	1598.51	2130.56	2676.11	3003.48	3963.89	5031.7
658.662	570.303	628.618	629.776	541.909	1160.01	824.346	713.35	598.39	336.048	425.114	96.317	769.517	748.463	1706.72	2460.17	2447.31	2777.39	3803.19	4949.8
659.636	522.497	583.445	665.653	508.262	1015.25	724.433	717.183	633.711	383.872	301.342	161.953	797.286	705.48	1513.63	2211.4	2444.98	2773.37	3657.82	4887.66
660.61	516.415	503.476	474.3	520.982	1206.68	656.958	679.283	534.555	306.504	223.906	225.292	616.379	732.043	1538.45	2180.51	2342.93	2651.09	3575.01	4811.59
661.583	336.545	603.804	535.618	579.945	984.887	789.635	685.325	562.825	336.8	216.799	372.314	765.171	833.472	1532.6	2233.29	2500.31	2638.61	3503.12	4621.01
662.557	357.133	499.921	540.259	595.697	1006.4	804.444	585.677	566.973	237.908	382.037	359.629	663.974	581.334	1481.37	2286.52	2395.46	2565.69	3554.55	4611.32
663.53	339.416	510.238	471.999	500.291	1117.68	710.198	716.461	728.262	415.324	331.762	214.143	702.07	653.978	1615.17	2233.45	2372.06	2296.76	3583.04	4521.42
664.504	328.508	365.816	452.523	374.218	1077.82	742.166	755.977	812.534	409.268	245.325	347.76	727.528	689.468	1539.25	2184.72	2270.22	2311.51	3486.77	4508.39
665.477	281.068	348.14	428.27	410.618	955.909	623.94	752.955	708.651	332.439	370.981	163.697	675.962	657.867	1562.88	2255.94	2159.55	2402.74	3228.67	4441.16
666.451	275.349	310.913	383.934	419.693	813.634	579.747	750.741	693.249	433.978	318.045	160.658	575.809	630.061	1380.35	2142.13	2180.02	2302.17	3106.06	4267.51
667.424	269.541	373.061	350.203	398.05	823.196	572.907	595.257	651.9	457.705	257.69	238.414	601.002	580.418	1445.69	2049.5	2097.46	2204.42	3103.46	4211.82
668.398	265.926	385.461	346.227	392.918	877.452	520.313	521.054	670.384	404.112	297.905	252.242	653.994	612.627	1511.72	2098.15	2047.11	2120.43	3024.01	4078
669.372	221.195	346.207	309.012	313.75	765.591	441.967	511.862	584.761	296.514	285.419	212.184	598.697	671.109	1389.25	1972.09	2078.09	2134.27	2962.08	3989.69
670.345	215.27	327.889	275.2	287.293	615.998	359.245	409.909	508.945	140.846	291.57	55.7666	506.094	682.87	1299.52	1830.69	1934.56	2096.85	2951.57	3965.12
671.319	237.578	301.864	283.829	322.675	635.341	330.239	384.002	556.393	188.563	359.26	34.3826	513.155	662.511	1387.76	1829.66	1718.58	1956.79	2911.05	3958.68
672.292	197.9	288.792	304.379	282.879	689.87	325.966	488.147	588.885	298.3	348.406	194.277	576.284	629.055	1490.14	1750.26	1715.51	1954.43	2833.73	3930.98
673.266	178.547	271.904	370.89	251.268	622.078	274.91	459.937	570.716	154.551	308.313	211.725	551.833	656.16	1433.18	1687.17	1775.13	1931.7	2741.45	3656.22
674.239	166.88	265.742	359.24	234.012	564.624	307.59	359.856	410.925	165.78	298.904	248.443	502.432	737.255	1431.54	1698.6	1740.35	1825.14	2634.26	3503.71
675.213	204.519	317.559	165.693	269.788	551.417	385.061	419.558	509.51	263.822	263.036	195.558	524.954	721.941	1438.21	1672.37	1750.42	1964.07	2424.2	3647.04
676.187	253.474	211.517	275.702	201.003	532.908	333.841	343.89	504.366	212.056	317.8	194.371	525.259	580.282	1454.27	1631.91	1744.57	1837.24	2468.67	3486.9
677.16	205.888	219.724	265.384	238.984	500.564	269.919	405.576	433.958	229.249	150.615	117.292	515.739	534.018	1430.54	1580.02	1523.37	1791.92	2451.65	3380.34
678.134	201.285	298.193	267.954	308.254	481.095	406.07	173.926	523.894	169.347	174.663	172.13	398.774	482.125	1328.55	1475.6	1640.24	1668.41	2368.48	3232.64
679.107	164.947	219.545	239.464	287.166	506.294	302.065	202.744	416.777	112.11	286.782	162.643	507.991	544.639	1155.01	1538.62	1506.24	1569.54	2259.54	3207.52
680.081	130.837	237.079	228.866	236.989	435.299	385.969	269.608	464.004	314.394	423.541	186.712	498.666	356.587	1193.97	1351.08	1410.23	1551.18	1996.19	2974.31
681.054	147.673	236.097	234.481	156.624	438.381	330.937	452.441	534.473	236.525	212.843	4.55775	341.018	518.24	1390.57	1274.53	1497.17	1606.95	2154.28	2974.88
682.028	186.979	281.278	310.796	201.692	402.368	321.087	131.269	510.327	189.463	138.21	56.6467	440.143	766.552	1279.76	1364.24	1442.26	1449.42	2013.69	2783.26
683.002	150.175	161.801	217.629	139.152	508.394	161.217	167.116	440.765	173.668	138.797	-21.6048	489.791	618.089	1188.2	1373.82	1347.4	1348.16	2020.39	2820.71
683.975	163.749	234.683	143.792	217.654	494.636	189.467	250.102	447.75	297.947	234.332	192.245	397.217	389.054	1166.36	1224.37	1363.71	1367.81	2052.31	2810.97
684.949	197.372	93.566	153.662	122.253	403.952	163.296	299.848	402.113	88.2116	222.295	84.4558	306.514	531.238	1176.84	1268.55	1400.7	1411.53	1853.65	2752.17
685.922	177.147	205.199	170.508	144.718	466.974	214.254	328.891	444.962	90.3229	100.152	125.917	311.93	524.208	1164.37	1268.04	1312.96	1326.18	1700.19	2550.82
686.896	154.754	257.04	156.951	170.404	448.708	130.544	317.656	414.124	171.169	58.7858	192.335	236.785	513.602	1106.39	1237.63	1243.12	1232.32	1671.6	2502.72
687.869	176.116	253.353	230.494	160.099	415.818	89.5791	303.433	358.967	180.144	153.018	86.3649	328.412	402.089	1013.15	1242.35	1247.32	1268.05	1685.74	2424.28
688.843	165.566	222.739	254.552	133.992	371.299	4.26632e-08	254.351	269.489	62.0924	118.262	131.443	325.627	392.708	1046.1	1203.56	1257.36	1265.97	1582.66	2345.96
689.816	169.296	192.44	192.478	120.769	392.785	8.86866	198.368	312.24	75.3026	148.447	179.676	308.104	502.179	1023.89	1093.77	1196.74	1226.88	1497.1	2338.99
690.79	220.864	213.305	148.842	123.138	386.871	145.705	191.488	412.837	129.08	210.116	195.491	410.771	477.039	975.082	1059.17	1094.48	1197.49	1525.22	2218.09
691.764	193.008	227.791	177.599	141.968	344.532	164.352	228.539	412.48	112.071	174.777	149.783	408.426	429.103	938.183	1088.45	1019.63	1242.07	1485.91	2084.23
692.737	109.96	197.564	173.54	140.873	356.776	132.58	246.849	380.739	120.73	197.871	128.836	310.316	507.346	827.47	1010.84	988.967	1243.01	1287.22	2069.76
693.711	132.398	200.99	105.896	169.547	328.39	145.716	259.712	415.105	127.098	231.713	222.732	281.688	493.682	860.963	943.436	981.394	1092.12	1203.08	1965.65
694.684	201.75	230.223	138.52	224.466	296.809	111.615	238.239	475.554	117.876	141.233	106.635	257.263	345.639	971.799	1009.81	933.921	1109.11	1311.21	1831.07
695.658	195.56	197.507	185.57	114.644	358.891	202.223	121.275	409.459	44.6112	85.5673	30.632	285.367	285.364	764.938	986.086	863.616	1189.44	1252.57	1831.52
696.631	142.978	181.622	137.372	154.089	386.173	236.287	212.949	363.235	63.6071	152.013	-5.17755	319.3	338.82	621.75	954.783	972.671	963.757	1226.99	1761.93
697.605	184.7	161.397	117.927	167.349	335.124	146.076	112.456	351.433	208.494	4.74736e-09	86.9438	209.63	364.13	722.041	835.253	1129.12	927.694	1139.32	1722.58
698.579	109.484	117.285	107.219	191.139	334.198	45.0918	253.246	275.175	176.821	69.9236	183.289	295.336	341.894	856.205	878.816	1102.74	947.937	1079.95	1640.59
699.552	98.677	163.277	173.842	56.4962	287.539	39.8078	324.251	312.536	70.3461	286.789	233.834	218.832	261.359	705.095	840.969	1075.63	899.57	1028.3	1591.47
700.526	91.7592	49.3679	49.3928	200.338	202.472	136.448	112.579	315.096	93.2973	16.524	166.427	274.227	277.628	599.839	829.897	1034.49	802.514	964.88	1563.18

## Sheet: Figure 2b
	intensity
Raman shift/ cm-1	0.64 V of H2O	0.64 V of H218O	0.84 V of H2O	0.84 V of H218O	1.14 V of H2O	1.14 V of H218O	1.54 V of H2O	1.54 V of D2O	1.54 V of H218O
300.391	88.2824	8.00392	46.0508	102.625	187.727	233.734	218.059	138.485	101.78
301.364	56.9371	47.3203	64.1475	107.511	233.336	238.493	175.247	209.215	176.102
302.338	22.1488	54.3905	105.858	161.289	223.38	196.085	174.021	263.362	158.912
303.312	33.6786	8.35875	184.358	184.216	156.106	182.805	152.398	321.515	151.698
304.285	82.5672	7.55886	236.378	180.585	209.786	247.725	64.2329	360.912	201.649
305.259	126.27	48.4702	167.833	218.456	338.935	367.23	118.644	277.132	189.918
306.232	80.1877	76.411	121.204	238.707	412.619	387.852	205.861	142.594	230.208
307.206	154.958	91.3683	215.887	45.0867	242.694	386.168	200.137	167.986	160.826
308.179	9.38676	19.0421	123.533	169.371	280.49	295.073	223.538	316.138	174.572
309.153	88.988	16.8177	113.901	157.619	354.086	316.632	239.643	274.031	90.4732
310.126	12.1186	31.6472	105.071	183.697	422.399	195.018	146.051	189.939	92.9957
311.1	73.649	2.76854	25.0722	203.172	374.899	190.367	98.1981	283.588	143.32
312.074	97.9526	36.3224	41.931	217.417	339.097	291.576	132.724	177.15	156.67
313.047	85.993	42.1365	136.45	193.951	342.51	368.917	141.143	47.4864	134.204
314.021	115.322	7.62452	217.868	128.755	351.52	357.363	140.585	137.203	109.335
314.994	76.5433	102.391	263.08	126.613	393.821	298.37	237.87	153.865	89.7889
315.968	68.179	122.244	108.111	243.767	386.098	321.898	233.91	127.503	101.781
316.941	4.06657	0.69918	179.64	184.839	279.964	461.497	182.003	60.0179	55.6032
317.915	5.7865	78.7218	222.327	105.363	539.925	413.881	111.631	165.347	145.21
318.889	83.4355	25.7959	143.518	185.322	386.075	440.296	158.96	232.774	172.225
319.862	113.628	106.836	74.0551	217.932	451.148	417.353	178.131	221.142	70.7697
320.836	67.68	23.4227	81.0076	224.468	423.699	452.601	181.467	270.37	11.1425
321.809	79.701	67.1425	134.229	146.895	409.235	509.068	265.499	339.176	69.4597
322.783	118.589	127.843	116.922	164.718	479.867	522.743	290.735	317.761	138.704
323.756	100.118	109.15	76.0358	241.968	509.223	505.092	165.145	223.854	97.4834
324.73	56.1202	163.264	151.482	155.265	486.904	510.867	73.5318	194.407	17.3663
325.703	33.5602	93.6641	205.968	145.202	616.618	544.866	185.112	273.786	76.9466
326.677	6.26728e-09	76.8946	74.7823	273.937	554.391	557.309	309.393	308.446	47.4712
327.651	98.1019	123.991	190.955	380.751	615.831	597.693	264.136	55.8421	179.627
328.624	107.264	58.4467	247.852	268.153	606.108	612.395	282.139	246.01	52.8836
329.598	137.286	68.4511	155.554	208.735	753.377	550.114	211.073	140.632	145.318
330.571	140.314	110.005	235.317	186.854	671.96	618.542	158.478	226.184	153.772
331.545	111.767	102.235	202.061	282.766	588.405	698.947	223.004	233.02	152.022
332.518	137.713	118.979	162.482	304.999	624.749	655.129	156.312	162.859	126.422
333.492	159.585	138.31	213.45	293.799	731.108	608.384	15.9127	194.254	79.8156
334.466	108.899	84.819	231.434	362.869	781.274	624.941	80.2727	273.059	85.9744
335.439	117.695	40.6591	217.641	288.097	683.144	539.687	205.199	270.331	128.177
336.413	164.717	50.4354	254.69	170.411	647.756	612.128	97.8977	447.203	130.285
337.386	145.223	219.997	217.612	233.245	650.351	589.572	-1.49184e-08	198.326	149.539
338.36	159.098	-2.59761	263.968	312.711	949.068	546.176	179.543	201.965	187.578
339.333	126.609	118.402	234.563	379.332	907.231	638.774	117.164	342.076	156.803
340.307	153.98	125.859	246.386	305.996	887.259	656.657	245.739	293.673	128.728
341.281	156.901	124.957	209.653	296.812	808.575	670.251	218.012	226.446	106.738
342.254	145.483	128.98	205.838	313.551	934.805	593.759	140.74	229.489	95.7817
343.228	179.121	22.1057	280.42	333.989	997.344	523.809	142.5	220.735	76.204
344.201	196.155	-74.258	300.609	345.522	932.923	596.349	126.21	233.615	40.3107
345.175	140.227	37.9456	200.247	326.854	1019.13	717.441	111.794	318.3	47.9851
346.148	177.846	92.9581	205.357	344.161	862.775	738.238	332.003	264.471	157.461
347.122	182.593	-0.08416	230.268	182.8	1001.8	811.358	172.746	425.597	187.497
348.095	171.388	165.954	199.38	334.274	1095.03	717.094	47.3334	317.75	72.0822
349.069	226.45	143.27	244.802	329.122	1019.55	697.12	110.692	324.381	127.377
350.043	157.665	170.19	193.764	375.178	965.925	820.684	33.1291	510.684	134.038
351.016	170.173	121.002	260.354	356.135	1094.24	828.958	195.074	338.777	72.1731
351.99	199.03	84.4932	261.548	380.701	1077.25	793.588	193.363	294.169	5.43333
352.963	199.044	32.4348	214.746	468.821	980.914	763.901	184.757	276.654	41.9322
353.937	166.842	68.0466	235.224	485.498	1066.7	747.324	190.28	215.969	143.136
354.91	147.432	163.207	271.351	395.691	1242.84	807.114	137.96	149.593	182.256
355.884	203.26	117.978	228.815	358.421	1195.6	932.797	165.184	20.9334	134.697
356.858	294.617	229.877	269.539	411.14	1104.33	879.864	40.0756	156.818	72.4662
357.831	443.27	382.913	201.243	441.299	1070.61	917.024	121.017	119.701	3.35522
358.805	434.087	501.164	223.137	567.821	1227.53	902.942	48.223	178.961	61.3641
359.778	458.368	566.308	323.799	629.39	1207.28	906.583	77.813	126.024	13.0804
360.752	472.882	623.987	400.579	533.416	1242.11	925.598	151.974	169.939	-2.83127
361.725	566.572	688.731	421.926	650.896	1232.54	811.869	240.008	294.289	122.203
362.699	588.577	805.603	479.292	747.305	1255.5	792.126	196.165	293.145	137.508
363.673	599.892	803.361	426.272	738.557	1247.27	871.95	155.039	253.35	118.198
364.646	630.227	770.414	415.156	767.8	1233.2	919.662	163.857	262.249	171.15
365.62	643.166	755.757	557.191	820.808	1344.44	969.759	137.715	216.598	211.327
366.593	661.799	600.836	555.587	722.448	1549.82	1060.38	120.658	95.5391	195.701
367.567	577.236	773.391	596.111	653.251	1642.86	881.664	137.959	152.498	240.264
368.54	529.464	581.609	530.277	739.997	1484.43	943.975	76.2063	231.635	189.37
369.514	471.371	445.784	516.171	754.308	1510.12	923.54	115.821	161.863	179.883
370.487	430.897	445.467	374.278	617.269	1567.28	1062.31	247.882	111.693	213.651
371.461	391.829	340.297	318.54	580.27	1500.64	954.262	204.949	87.6819	152.669
372.435	284.719	226.076	335.653	621.011	1554.09	863.961	197.665	124.485	194.549
373.408	310.922	172.429	392.541	539.218	1463.78	949.172	162.204	110.128	209.495
374.382	349.147	157.972	450.07	549.366	1558.19	970.357	163.264	98.0633	173.075
375.355	337.133	140.383	423.428	592.286	1646.54	905.729	155.027	103.2	125.055
376.329	346.226	178.533	303.538	524.068	1517.05	931.278	135.64	111.272	132.463
377.302	323.898	270.634	217.936	539.501	1624.03	1000.63	258.654	197.129	222.796
378.276	262.886	126.829	222.038	501.781	1548.43	1044.09	260.205	314.025	203.02
379.25	227.905	196.966	285.827	625.984	1550.92	1050.61	35.0671	394.486	326.915
380.223	248.299	37.3148	273.745	508.113	1670.41	1149.51	283.844	339.587	260.075
381.197	272.676	75.8731	241.653	448.328	1715.78	1184.32	48.2321	194.688	221.306
382.17	222.002	96.7771	251.284	594.882	1790.5	1102.05	143.463	49.2394	308.073
383.144	239.567	183.336	254.765	663.943	1787.6	1112.64	131.038	3.10142	215.219
384.117	242.798	112.538	250.571	621.443	1781.93	1214.96	63.4916	229.359	202.706
385.091	255.462	94.5181	190.94	636.972	1765.97	1171.36	124.355	343.671	282.988
386.064	253.526	134.921	144.026	685.977	1856.31	1145.72	201.245	277.271	382.592
387.038	214.238	131.907	188.055	671.303	1965.41	1295.5	207.136	307.454	378.968
388.012	245.88	154.873	274.252	667.739	1854.75	1345.45	256.727	348.661	283.143
388.985	381.351	75.1269	340.753	712.127	1846.52	1240.64	247.504	125.985	495.834
389.959	349.199	72.5812	283.422	637.361	1992.6	1279.48	217.738	346.717	542.059
390.932	299.072	-1.77363	371.728	572.542	1817.48	1250.49	377.524	236.317	434.679
391.906	290.373	220.485	250.604	746.228	1899.4	1159.24	346.644	333.265	559.546
392.879	331.558	261.194	323.041	773.944	2015.42	1297.89	257.524	245.956	500.917
393.853	354.785	276.225	327.719	759.67	2045.38	1186.92	310.667	337.649	526.405
394.827	303.683	212.854	268.353	764.533	2045.35	1220.28	276.493	385.946	520.875
395.8	308.087	248.617	324.017	843.798	2034.48	1190.98	258.59	338.969	556.577
396.774	391.376	347.168	373.386	827.068	2059.58	1281.37	290.362	341.692	554.289
397.747	452.308	347.351	340.982	755.94	2097.52	1410.45	339.092	452.487	551.157
398.721	451.939	284.47	347.969	801.508	2118.82	1282.31	397.412	480.859	612.26
399.694	458.409	301.395	406.947	793.19	2189.72	1320.37	386.528	324.138	539.744
400.668	478.431	313.489	550.679	771.586	2192.99	1467.91	325.252	464.217	583.162
401.642	445.196	311.935	393.164	867.523	2239.95	1306.99	374.116	467.969	620.736
402.615	409.841	194.722	475.371	755.262	2383.68	1307.98	418.797	398.121	843.424
403.589	441.916	363.152	392.953	752.068	2442.14	1312.93	429.775	455.228	651.592
404.562	393.906	255.417	473.61	832.634	2499.07	1377.06	446.948	463.88	787.872
405.536	386.978	184.735	419.407	950.579	2465.33	1393.07	488.084	607.643	876.119
406.509	392.648	205.646	410.499	986.759	2521.7	1390.41	515.067	621.777	885.062
407.483	401.978	209.635	350.857	1014.43	2475.19	1350.32	530.988	592.559	929.563
408.456	392.586	180.817	375.711	1020.1	2442.23	1355.75	432.16	701.014	988.233
409.43	402.037	253.201	490.599	1039.65	2490.36	1415.21	362.641	788.876	1040.81
410.404	439.506	356.368	435.548	1137.29	2412.19	1384.38	552.74	704.735	1112.63
411.377	357.993	156.689	486.95	1073.6	2454.53	1340.51	632.142	764.801	1109.11
412.351	436.165	205.127	557.461	1055.42	2413.83	1497.27	626.761	838.63	1182.5
413.324	348.981	279.249	452.768	1127.82	2583.83	1339.08	775.004	908.618	1074.8
414.298	415.534	214.595	518.899	1076.37	2546.7	1234.24	528.197	893.21	1370.72
415.271	438.753	139.121	514.688	1097.57	2525.38	1193.69	681.372	925.611	1295.89
416.245	373.446	193.18	495.551	1109.54	2472.91	1128.92	686.025	914.647	1357.12
417.219	345.394	290.6	436.158	1123.56	2409.48	1152.39	705.091	1034.15	1492.93
418.192	314.34	318.898	510.976	1130.59	2456.58	1290.55	606.57	1083.34	1471.93
419.166	343.829	217.631	534.08	1197.54	2558.15	1340.25	619.829	1114.07	1368.61
420.139	398.693	90.5659	491.662	1208.35	2578.12	1264.69	728.781	1248.49	1418.72
421.113	383.689	95.9492	502.928	1138.08	2522.7	1210.5	750.63	1339.84	1603.77
422.086	366.438	181.443	491.8	1141.7	2521.03	1192.41	786.499	1276.67	1752.82
423.06	425.16	127.67	528.645	1081.2	2557.06	1135.48	819.157	1331.61	1965.49
424.033	414.494	113.43	588.114	1268.64	2404.15	1181.44	868.729	1279.8	2036.69
425.007	367.966	121.105	448.508	1334.81	2561.72	1171.69	842.689	1365.35	2131.87
425.981	393.936	124.537	603.2	1245.29	2531.65	1317.65	976.614	1551.19	1983.94
426.954	502.231	317.864	579.502	1188.66	2396.46	1359.04	885.865	1505.8	2071.27
427.928	443.756	278.481	611.641	1221.46	2397.64	1327.17	856.238	1595.94	2271.56
428.901	352.437	246.405	609.425	1228.19	2375.37	1260.55	917.254	1695.42	2219.4
429.875	336.625	162.553	681.38	1235.57	2432.95	1283.62	1018.04	1749.44	2256.31
430.848	358.882	165.7	755.144	1218.17	2385.46	1243.75	1005.15	1762.41	2333.39
431.822	401.396	165.518	755.721	1159.09	2379.28	1239.58	1071.62	1828.22	2425.99
432.796	466.769	58.5716	720.182	1118.71	2520.65	1324.95	1192.78	1982.75	2626.67
433.769	489.882	69.4703	711.58	1158.58	2486.65	1281.38	1102.22	2116.77	2761.88
434.743	424.489	172.815	804.531	1241.33	2395.83	1271.5	1227.37	2166.83	2719.38
435.716	344.194	111.384	935.188	1224.28	2452.05	1202.26	1195.02	2137.48	2847.93
436.69	466.021	155.848	1000.2	1133.08	2402.42	1229.77	1270.52	2250.88	3001.93
437.663	458.287	111.789	829.796	1218.96	2449.98	1367.45	1251.02	2128.9	3076.06
438.637	353.304	196.731	845.894	1104.42	2342.74	1374.19	1304.94	2092.23	3080.77
439.611	355.875	160.903	884.673	1179.42	2269.52	1386.76	1234.7	2409.86	3249.57
440.584	363.566	55.6398	934.192	1111.82	2459.89	1342.13	1268.64	2523.88	3378.58
441.558	363.06	89.7629	1043.7	1083.22	2425.8	1348.1	1391.39	2474.26	3523.53
442.531	382.593	198.997	996.276	1099.58	2310.67	1319.23	1416.94	2544.5	3631.24
443.505	361.412	233.395	875.231	1078.48	2390.82	1301.72	1451.97	2725.72	3790.72
444.478	327.377	123.175	911.987	1052.5	2467.92	1360.19	1596.41	2831.06	3942.08
445.452	385.517	-0.94776	1001.55	1037.54	2340.73	1391.83	1697.58	2862.31	3940.28
446.425	431.655	98.4472	965.718	1008.06	2302.57	1391.33	1706.53	2962.75	4005.95
447.399	324.843	215.707	1040.53	1174.2	2398.59	1480.19	1722.83	3080.22	4100.48
448.373	271.389	285.571	839.27	1208.62	2511.83	1361.98	1887.5	3279.26	4430.91
449.346	270.08	219.845	794.447	998.915	2581.28	1504.56	1881.13	3207.11	4281.52
450.32	353.93	316.137	890.861	992.71	2542.73	1437.39	1930.84	3440.28	4424.98
451.293	302.022	155.637	740.816	1160.58	2395.1	1632.33	2055.05	3436.74	4913.11
452.267	310.596	96.2202	853.705	1166.2	2410.41	1655.85	2023.34	3722.12	4833.56
453.24	376.819	97.4413	824.605	1086.25	2566.52	1512.38	2165.03	3827.11	4851.72
454.214	398.439	78.6813	831.28	1087.47	2541.62	1433.59	2251.08	3926.84	5046.14
455.188	368.138	96.1731	806.998	1054.84	2517.67	1442.09	2339.96	4122.82	5267.75
456.161	338.814	155.727	762.377	1040.72	2652.77	1506.3	2406.83	4277.36	5372.77
457.135	324.265	211.721	733.016	1114.18	2748.22	1575.94	2391.81	4365.22	5391.2
458.108	321.33	271.4	615.414	1062.91	2676	1596.7	2468.08	4474.96	5496.5
459.082	332.469	286.254	707.349	964.783	2616.03	1662.81	2521.19	4611.05	5579.46
460.055	236.97	198.279	732.047	1145.04	2849.56	1507.07	2698.69	4873.56	5650.91
461.029	335.27	146.57	694.934	1184.14	2634.18	1553.89	2762.04	4852.08	6001.92
462.002	381.966	157.249	599.728	977.995	2625.25	1871.79	2806.05	5146.83	6107.79
462.976	396.151	72.4158	569.541	1137.66	2789.09	1579.99	2890.73	5260.77	6404.77
463.95	350.601	159.776	631.088	1161.98	2793.92	1754.73	2924.85	5394.53	6494.25
464.923	346.241	198.193	676.838	1178.41	2819.16	1709.48	3000.93	5596.13	6575.15
465.897	295.711	218.559	678.597	1148.2	2859.03	1682.16	3128.7	6017.14	6594.74
466.87	326.126	206.068	727.893	1057.57	2908.61	1791.57	3188.92	6034.08	6821.11
467.844	324.634	182.166	723.428	1064.78	2944.08	1812.73	3303.32	6074.86	6995.98
468.817	269.08	187.023	599.673	1131.54	3020.99	1768.85	3440.54	6342.82	7086.98
469.791	297.498	251.667	527.506	1196.59	3084.85	1779.69	3486.2	6442.03	7294.66
470.765	337.735	303.567	570.497	1331.55	3037.53	1748.85	3597.32	6611.84	7432.67
471.738	320.651	162.763	504.975	1234.26	3191.41	1807.67	3744.3	6988.05	7579.91
472.712	336.735	221.682	583.362	1032.52	3319.3	1757.73	3763.01	7217.73	7540.54
473.685	211.336	15.9775	627.779	1084.33	3172.5	1701.16	4091.64	7137.71	7856.68
474.659	313.053	154.182	650.647	1147.09	3361.06	1739.76	4061.49	7442.99	7967.78
475.632	324.829	165.673	573.41	1148.53	3392.21	1651.69	4129.41	7739.93	8150.31
476.606	305.797	149.264	544.686	1160.37	3370.85	1714.49	4143.09	7837.05	8204.03
477.579	307.704	141.34	586.474	1092.37	3537.52	1694.65	4236.79	8036.97	8483.21
478.553	284.176	207.699	572.94	1067.03	3576.89	1767.45	4294.89	8205.04	8502.53
479.527	286.524	199.228	492.459	1133.69	3550.57	1785.65	4358.49	8379.14	8569.34
480.5	288.336	83.5751	492.217	1136.09	3650.81	1721.85	4537.64	8596.66	8706.58
481.474	295.936	71.7958	520.528	1160.13	3795.93	1679.73	4710.85	8822.24	8865.61
482.447	350.764	200.533	517.906	1216.68	3839.3	1687.1	4795.54	9059.48	9045.24
483.421	398.851	200.146	574.898	1125.21	3831.16	1685.72	4929.99	9258.83	9075.01
484.394	372.596	80.5925	562.529	1171.52	3814.82	1618.76	5076.13	9332.99	9118.42
485.368	273.216	182.093	594.037	1157.6	3820.29	1641.13	5229.98	9659.09	9326.27
486.342	250.199	173.668	560.709	1134.19	3942.58	1856.95	5233.2	9719.95	9624.66
487.315	294.968	283.897	607.882	1267.56	3872.11	1702.08	5357.2	10200.3	9802.38
488.289	223.931	236.243	558.207	1205.12	3810.05	1745.11	5485.44	10685	9978.05
489.262	307.87	96.457	645.085	1189.79	3962.65	1582.76	5635.26	10589.2	9945.26
490.236	358.159	192.24	674.538	1108.62	4027.76	1683.42	5752.92	10868	10104.3
491.209	299.384	136.275	687.511	1142.91	4012.4	1666.06	5759.04	11002.5	10242.3
492.183	232.677	106.526	644.122	1223.2	4076.87	1533.28	5887.65	11231	10233.3
493.157	230.723	174.351	571.664	1160.44	4095.92	1498.7	6001.9	11577.5	10431.1
494.13	266.745	209.283	581.315	1069.99	3994.02	1556.39	6152.9	11780.1	10655.2
495.104	274.561	165.515	618.951	1113.24	3971	1610.66	6400.89	11971.6	10736.9
496.077	241.42	173.458	567.793	1178.78	4079.59	1592.68	6493.98	12300.4	10989.7
497.051	220.36	253.051	530.214	1166.96	4077.34	1473.77	6456.38	12479.4	11235.7
498.024	237.485	136.938	564.358	1178.71	4114.13	1493.2	6650.07	12811.5	11052.5
498.998	290.33	273.197	677.455	1082.84	4334.92	1396.96	6684.45	13236.4	11293.3
499.971	192.905	185.032	549.451	1197.33	4390.52	1368.31	6909.64	12978.2	11469
500.945	266.605	61.6507	599.127	1070.46	4501.09	1471.34	6979.23	13527.7	11846.9
501.919	280.684	141.723	548.117	1038.16	4309.6	1416.14	7274.75	13370.3	11969.8
502.892	220.589	79.0838	515.811	1001.68	4339.91	1386.59	7395.57	13942.6	12037.8
503.866	297.316	117.302	500.08	1139.62	4243.35	1389.28	7445.28	14115.7	11945.5
504.839	329.644	-1.25258	529.475	1094.69	4266.91	1290	7588.87	14460.9	12332.4
505.813	275.765	17.7624	604.412	1036.93	4379.34	1141.69	7764.39	14862.7	12575.9
506.786	270.409	103.578	631.407	1055.47	4427.85	1196.53	7857.14	15197.1	12552.9
507.76	279.423	39.0048	618.117	1046.94	4403.24	1268.16	8045.76	15318.8	12810.6
508.734	257.605	11.8175	574.087	1070.62	4381.07	1215.16	8228.46	15403.9	13247.9
509.707	274.959	143.237	494.208	1117.31	4341.88	1253.69	8227.7	15873.8	13389
510.681	285.853	113.202	502.315	968.323	4231.94	1249.22	8415.72	16435.8	13492.9
511.654	310.475	85.3681	520.315	1005.34	4201.06	1115.86	8425.16	16662.8	13580.6
512.628	305.333	294.395	543.228	1187.38	4229.68	1262.21	8545.28	16584.1	13798.3
513.601	260.197	109.658	538.215	1012.67	4255.2	1222.69	8632.13	17066	14215.9
514.575	318.582	70.3776	610.279	1038.44	4128.77	1365.96	8888.49	17358.3	14351.3
515.549	275.774	150.931	558.44	1045.65	4179.91	1249.02	8874.43	17293.3	14608.9
516.522	233.026	84.6584	596.161	1152.17	4031.52	1143.09	9375.96	17693.8	14617.2
517.496	272.986	76.9721	555.281	1104.19	3923.38	1189.54	9372.06	17926.2	14704.9
518.469	259.178	72.8626	534.517	1109.64	3987	1189.83	9522.78	18091.1	14774.1
519.443	253.808	188.925	492.854	1090.57	4061.81	1156.2	9713.47	18598.6	15050.4
520.416	224.232	168.81	535.77	970.32	4096.37	1079.82	9785.45	18935.1	15307.8
521.39	227.53	89.3251	585.834	950.999	3992.76	1064.88	9834.72	19102.8	15583.6
522.363	267.711	138.25	550.969	999.999	3942.96	1140.75	9892.41	19421.7	15737.1
523.337	252.829	202.79	550.451	972.128	3989.23	1139.45	9997.29	19746.4	15643.2
524.311	242.863	231.317	593.883	1049.19	3787.06	1083.45	10263.1	20013.2	15867.8
525.284	237.594	129.334	574.992	1052.55	3924.09	1132.6	10486.8	20155	16005.9
526.258	297.593	35.7141	546.725	1013.01	3828.03	937.15	10524.9	20316	15779.4
527.231	292.869	183.387	603.712	1197.64	3584.48	1062.95	10774.9	20961.8	15933.3
528.205	199.986	141.905	602.667	1212.46	3874.09	1180.18	11115.3	21173.5	16446.3
529.178	244.294	130.44	646.652	1192.99	3865.77	956.546	11192	21704.7	16575.6
530.152	187.074	163.756	636.97	1146.41	3699.05	919.429	11145.5	21854.5	16941.4
531.126	210.957	155.293	622.154	1065.68	3642.97	872.842	11255.6	21695	16729.8
532.099	175.178	182.467	665.667	959.721	3702.16	945.834	11531.9	22083.8	16774
533.073	211.184	204.9	635.321	1081.73	3688.33	994.547	11745.3	22451.3	17037.4
534.046	214.163	175.73	670.265	1080.14	3538.27	884.111	11816.4	22831.6	17081.9
535.02	174.15	111.607	655.672	1057.99	3524.79	890.268	11880.9	22993	17016.3
535.993	184.164	112.758	577.835	1095.79	3462.66	968.193	12046.9	23104.2	17131.2
536.967	233.921	170.323	561.196	1079.18	3364.05	859.749	12253.6	23435.7	17287.1
537.94	254.75	211.696	563.792	1076.03	3544.31	740.197	12359.9	23693.1	17363.3
538.914	243.773	259.38	608.697	1057.65	3469.48	824.205	12480.4	23967.9	17533
539.888	260.49	133.613	647.981	1192.48	3361.97	970.379	12977.7	24206.2	17415.8
540.861	277.235	243.582	683.12	1113.14	3297.74	819.013	12858.4	24549.2	17715.4
541.835	273.773	66.3259	783.492	1096.83	3325.62	794.827	13217.6	24743.7	17482.2
542.808	180.497	127.797	706.466	1084.89	3200.18	831.971	13539.6	25017.2	17299.3
543.782	233.874	74.5066	616.666	1209	3172.49	852.12	13721.3	25333.2	17939
544.755	297.036	129.27	687.51	1293.22	3208.99	782.818	13683.3	25362.4	17337.6
545.729	250.011	159.995	740.842	1312.98	3264.54	764.644	13733.7	25690.4	17319
546.703	231.338	229.19	715.305	1234.72	3241.67	830.907	14120.9	25880.5	17548.5
547.676	269.403	213.864	593.349	1260.95	3157.12	839.702	14282	26205.3	17464.6
548.65	268.665	211.943	593.257	1246.1	3209.86	798.073	14547.9	26410.3	17413.7
549.623	264.42	169.656	635.061	1203.96	3271.12	789.042	14795.7	26790.8	17470
550.597	293.078	191.248	608.191	1247.31	3147.97	809.955	14875.1	27318.2	17496.6
551.57	314.281	285.808	599.503	1268.46	3000.61	831.72	15004.5	27505	17331.3
552.544	281.842	273.034	634.018	1207.56	3016.84	832.464	15190.7	27520.7	16981
553.518	191.38	306.03	627.746	1207.56	3056.64	799.3	15377.2	27691.3	16877
554.491	194.171	252.758	558.364	1163.24	3041.73	835.211	15499.8	27770.1	16765.2
555.465	234.11	347.332	614.915	1180.88	2962.58	728.557	15510.5	27950.6	16598.1
556.438	244.966	322.635	647.914	1383.4	3073.38	853.738	15966.5	28211.8	16402.3
557.412	229.932	267.7	739.249	1126.35	2990.04	877.609	15829.5	28199.1	16189
558.385	265.172	234.621	646.988	1304.25	3114.34	888.372	16256.4	28129.6	16050
559.359	261.23	139.243	732.24	1279.39	2929.8	772.833	16189.7	28503.2	16022.8
560.332	236.047	264.198	733.882	1218.34	3004.27	728.195	16624	28680.7	15690.1
561.306	200.578	241.185	589.064	1251.25	2940.3	700.288	16870.8	28690.8	15545.9
562.28	197.606	256.731	644.891	1390.69	2978.32	828.082	16799.9	28623.8	15307.1
563.253	263.495	339.909	637.823	1278.13	2877.61	862.688	16749.1	28713.6	15153.3
564.227	249.583	388.743	632.181	1198.33	2874.89	842.535	16790.2	28532.1	14954.5
565.2	214.683	314.386	654.39	1210.73	2969.06	758.129	17017.5	28563.8	14628
566.174	200.678	241.206	643.865	1224.74	2936.83	685.847	17332.9	28961.6	14416.8
567.147	140.977	327.692	623.261	1305.06	2899.25	715.495	17385.1	28944.8	14297.3
568.121	144.493	431.054	587.817	1281.54	2909.11	667.914	17272.7	28587.1	14023.5
569.095	200.265	424.834	648.479	1193.87	2821.23	622.406	17427.6	28392.6	13802.8
570.068	164.666	504.217	673.929	1381.71	2872.79	602.063	17604.7	28390.1	13669.7
571.042	208.922	481.026	704.481	1410.38	2751.27	693.043	17624.7	28329.4	13312.7
572.015	341.428	441.073	710.473	1330.25	2908.09	668.543	17920.1	28332.9	13083
572.989	258.586	535.188	716.473	1313.84	2616.6	687.992	18108	28437.4	12721.4
573.962	225.634	631.511	765.884	1399.42	2531.19	594.599	17940.1	28270.8	12574.5
574.936	231.101	687.594	659.368	1329.5	2690.79	512.659	17870.6	28228.3	12353.3
575.909	171.532	609.614	680.44	1281.98	2555.97	571.306	17949.4	28153.1	12309.7
576.883	209.778	694.73	742.057	1239.48	2544.36	591.319	18057.8	27795	12033.9
577.857	232.386	769.427	704.336	1271.66	2429.14	607.797	17862.2	27753	11776.3
578.83	227.381	784.002	778.1	1265.15	2496.69	567.417	17780.6	27394	11480.1
579.804	217.763	874.805	751.363	1350.51	2481.8	480.599	17752.2	27181.9	11293.5
580.777	270.769	897.473	750.125	1403.78	2350.57	476.629	17630.3	27133.1	11172.7
581.751	332.595	830.845	798.589	1307.14	2224.51	519.259	17493.3	26875.8	10963.1
582.724	266.899	898.023	744.521	1268.03	2150.91	507.881	17462.6	26449.4	10724.7
583.698	172.144	1001.65	834.536	1316.58	2212.36	512.584	17453	26006.8	10493.7
584.672	211.301	965.974	954.129	1268.25	2098.18	523.162	17264.7	25947.2	10271.7
585.645	204.055	1049.57	844.273	1231.53	1996.86	469.25	17409.1	25782.8	10187
586.619	245.937	1036.19	973.871	1158.56	2172.05	496.542	17249.7	25323	9961.42
587.592	299.239	924.202	888.119	1120.55	1989.77	455.162	17099.6	24952.2	9614.09
588.566	190.995	1143.94	864.764	1060.94	2175.74	293.064	16936.4	24559.4	9318.05
589.539	132.057	1103.6	866.077	1214.39	1875.1	438.173	16589.2	24417.6	9371.77
590.513	226.978	1080.98	794.227	1116.52	2007.05	427.621	16586	23728.9	9041.5
591.487	215.152	1110.95	945.204	1056.52	2010.65	458.78	16648.3	23450.7	8818.22
592.46	229.39	1120.14	915.637	1134.67	1994.99	390.027	16531.8	23035.7	8774.97
593.434	293.506	1056.89	932.767	1105.25	1785.88	400.521	16249.8	22795.9	8751.63
594.407	302.847	1102.92	1006.59	1101.47	1806.8	324.432	15929.3	22458.4	8623.28
595.381	278.568	1122.54	1029.21	1132.28	1807.28	360.23	15658	22178	8284.9
596.354	275.434	1033.71	941.78	1089.16	1698.89	365.389	15527.6	22030.7	8072.51
597.328	285.422	1012.77	869.428	1012.68	1731.69	330.169	15411.7	21704.6	7972.56
598.301	312.827	1088.75	883.354	1057.57	1786.09	337.655	15170.4	21293.5	7796.96
599.275	363.112	1093.4	875.848	1133.33	1708.86	316.631	14827.2	21005.4	7599.86
600.249	376.561	1011.79	856.967	1056.16	1727.46	321.778	14492.2	20695.1	7416.37
601.222	341.029	948.588	902.162	1031.27	1762.98	299.378	14293.3	20487.7	7360.29
602.196	326.914	1002.33	871.653	1044.73	1760.93	323.08	13965.3	19904.5	7222.81
603.169	313.39	1081.41	1081.66	1119.07	1789.99	305.817	13932.1	19600.5	7267.19
604.143	345.829	965.531	846.046	1146.88	1478.41	320.275	13606.7	19412.2	7104.15
605.116	332.91	903.635	770.238	1027.79	1471.35	323.936	13585.9	19055.4	6699.1
606.09	415.046	948.06	798.466	1012.69	1572.93	404.564	13098.7	18566.8	6716.81
607.064	438.474	891.418	855.196	1181.18	1596.8	264.882	13060.3	18585.1	6472.61
608.037	415.804	763.605	842.516	1003.78	1575.15	307.373	12659.9	18414.4	6433
609.011	403.537	885.168	756.271	974.174	1553.1	294.493	12500	17843.7	6241.95
609.984	453.39	946.085	776.781	1027.9	1455.31	271.882	12179.2	17512	6185.42
610.958	426.669	1012.05	655.289	953.531	1445.1	251.126	11968.5	17240.1	5947.48
611.931	441.452	802.348	698.692	910.793	1398.31	285.746	11637.9	16971.8	5868.16
612.905	463.296	665.345	807.221	976.095	1346.67	260.997	11514.9	16852.9	5691.34
613.878	411.862	741.023	754.511	1063.33	1331.63	209.457	11417.4	16681.5	5464.82
614.852	439.587	827.031	635.147	1069.93	1214.68	221.027	10970.6	16303.1	5445.15
615.826	542.246	874.88	646.189	1085.31	1122.18	282.289	10604.8	15907.4	5442.67
616.799	558.987	835.979	694.253	1106.8	1209.21	344.134	10513.6	15672.5	5360.66
617.773	569.707	718.78	612.084	895.638	1201.74	331.579	10189.8	15486	5275.89
618.746	505.102	694.839	730.837	799.968	1210.86	318.75	9879.89	15082.9	5077.63
619.72	649.507	702.929	714.234	868.358	1130.3	320.394	9749.85	14914.8	4953.98
620.693	667.414	730.276	707.796	979.245	1077.99	285.878	9618.77	14785	4713.21
621.667	589.498	851.978	469.911	1011.7	1172.16	357.397	9724.09	14490.7	4781.15
622.641	549.013	638.343	659.946	891.906	1045.72	232.563	9218.14	14284.4	4703.48
623.614	600.815	724.142	712.596	1012.97	1025.14	400.349	9108.55	13940.9	4623.6
624.588	586.664	606.142	565.736	895.248	991.761	241.433	8794.85	13954.5	4590.23
625.561	626.403	573.749	666.348	834.478	796.28	272.967	8528.62	13865.2	4517.01
626.535	627.262	631.681	723.015	770.965	837.041	270.065	8422.73	13642	4397.98
627.508	673.489	760.757	588.751	919.306	898.838	235.286	8380.21	13381.3	4260.99
628.482	639.967	729.366	540.911	1010.49	954.842	268.563	8211.54	13324	4117.91
629.456	586.061	814.685	484.992	918.931	982.259	242.283	8067.56	13110.1	4075.6
630.429	590.757	764.842	489.113	864.369	880.835	217.762	7914.83	12872.1	4117.18
631.403	582.784	599.605	616.087	896.448	887.423	234.161	7667.59	12704.6	4010.32
632.376	549.082	535.423	715.427	874.153	946.8	323.346	7561.27	12573	3866.14
633.35	530.994	528.607	649.329	888.92	845.806	354.917	7535.38	12523.6	3886.75
634.323	477.991	492.408	569.468	919.306	777.837	246.993	7335.12	12293.8	3863.57
635.297	429.701	484.262	664.837	778.551	765.813	314.636	7204.74	11927.9	3700.15
636.27	486.883	614.442	683.244	792.208	688.302	426.538	7097.21	12045.9	3622.03
637.244	439.681	447.196	602.691	682.461	821.999	244.003	6924.58	11787	3580.58
638.218	486.024	576.592	598.975	698.992	677.444	147.885	6965.25	11723.1	3398.39
639.191	466.458	604.757	624.439	702.296	717.474	271.251	6873.27	11488.9	3533.27
640.165	451.949	494.151	710.051	668.648	852.824	274.437	6628.25	11384.4	3163.59
641.138	480.469	390.314	578.267	834.303	707.375	248.181	6430.71	11014.9	3131.25
642.112	460.125	477.529	608.602	591.157	775.155	313.033	6470.78	10751.6	3109.97
643.085	519.646	569.992	668.25	684.466	872.102	328.971	6339.75	10708.5	2982.22
644.059	475.144	514.543	694.821	685.302	927.916	317.963	6292.88	10497.9	2975.6
645.033	453.776	618.256	667.325	630.909	695.752	270.001	6186.08	10466.9	2880.9
646.006	463.715	708.156	727.491	693.684	692.295	292.787	5982.47	10539.1	2648.37
646.98	504.679	728.089	799.656	664.076	665.551	385.821	5803.05	10304.8	2647.27
647.953	524.053	737.583	842.697	719.136	596.892	440.878	5845.04	10199.9	2599.62
648.927	664.852	965.049	829.062	717.528	614.686	375.677	5836.42	9967.07	2535.48
649.9	760.929	1155.12	786.229	759.542	755.737	337.991	5825.91	9802.71	2466.01
650.874	749.098	1204.64	742.253	934.846	775.72	389.876	5741.19	9675.23	2392.4
651.847	835.714	1270.19	820.208	1069.23	718.954	437.848	5616.49	9460.28	2369.09
652.821	948.294	1374.85	986.228	1126.21	731.706	417.652	5669.88	9388.81	2322.74
653.795	933.636	1514.86	1001.64	1089.81	648.415	345.417	5625.38	9231.72	2201.92
654.768	924.712	1463.35	1020.43	970.965	709.852	334.234	5486.64	9151	2048.81
655.742	910.191	1229.96	1021.99	1015.95	738.866	339.077	5303.91	9197.54	2096.61
656.715	829.225	831.012	897.04	968.256	824.169	481.308	5176.98	9008.34	2030.11
657.689	512.553	792.47	972.61	901.14	653.806	425.42	5031.7	8912.75	1808.83
658.662	570.303	664.015	824.346	727.482	769.517	212.006	4949.8	8968.82	1825.06
659.636	522.497	601.511	724.433	734.134	797.286	310.856	4887.66	8415.63	1891.86
660.61	516.415	671.169	656.958	845.138	616.379	358.724	4811.59	8263.4	1675.79
661.583	336.545	336.17	789.635	694.525	765.171	382.426	4621.01	8097.97	1820.11
662.557	357.133	546.543	804.444	693.721	663.974	327.831	4611.32	8218.84	1630.89
663.53	339.416	464.344	710.198	668.882	702.07	381.868	4521.42	7918.34	1494.5
664.504	328.508	457.582	742.166	726.303	727.528	275.354	4508.39	7730.64	1504.35
665.477	281.068	558.571	623.94	666.08	675.962	258.933	4441.16	7856.32	1410.09
666.451	275.349	486.829	579.747	578.966	575.809	179.823	4267.51	7697.8	1351.11
667.424	269.541	409.843	572.907	488.548	601.002	180.458	4211.82	7329.14	1281.95
668.398	265.926	366.056	520.313	448.088	653.994	233.453	4078	7213.56	1229.78
669.372	221.195	281.402	441.967	507.889	598.697	277.123	3989.69	7070.72	1254.5
670.345	215.27	276.492	359.245	517.192	506.094	297.882	3965.12	6888.46	1203.28
671.319	237.578	313.513	330.239	446.585	513.155	196.317	3958.68	6795.29	1147.36
672.292	197.9	309.764	325.966	469.146	576.284	141.156	3930.98	6642.21	1098.58
673.266	178.547	349.868	274.91	538.162	551.833	270.447	3656.22	6541.24	946.485
674.239	166.88	322.096	307.59	509.206	502.432	267.39	3503.71	6418.77	1029.21
675.213	204.519	302.636	385.061	479.743	524.954	264.721	3647.04	6189.81	1064.86
676.187	253.474	312.471	333.841	484.392	525.259	123.972	3486.9	5957.29	982.564
677.16	205.888	298.476	269.919	327.559	515.739	190.235	3380.34	5888.72	829.929
678.134	201.285	111.841	406.07	348.241	398.774	286.525	3232.64	5659.44	904.251
679.107	164.947	358.575	302.065	431.264	507.991	275.786	3207.52	5501.24	822.311
680.081	130.837	370.472	385.969	335.33	498.666	144.229	2974.31	5615.93	807.454
681.054	147.673	289.694	330.937	382.97	341.018	156.193	2974.88	5162.95	806.471
682.028	186.979	241.228	321.087	306.085	440.143	239.885	2783.26	5375.65	790.152
683.002	150.175	182.166	161.217	324.248	489.791	68.2849	2820.71	4730.46	825.219
683.975	163.749	83.9985	189.467	231.585	397.217	179.297	2810.97	4542.84	678.236
684.949	197.372	156.5	163.296	305.459	306.514	87.0427	2752.17	4626.47	712.137
685.922	177.147	300.082	214.254	295.07	311.93	168.384	2550.82	4631.67	731.56
686.896	154.754	144.665	130.544	222.927	236.785	218.626	2502.72	4279.1	641.053
687.869	176.116	238.445	89.5791	192.216	328.412	293.007	2424.28	4194.44	651.812
688.843	165.566	303.499	4.26632e-08	262.764	325.627	256.395	2345.96	4251.09	665.319
689.816	169.296	192.928	8.86866	318.883	308.104	188.765	2338.99	4110.39	623.366
690.79	220.864	71.7497	145.705	306.428	410.771	99.2728	2218.09	3811.89	551.504
691.764	193.008	93.1736	164.352	377.496	408.426	80.3179	2084.23	3630.97	495.176
692.737	109.96	225.158	132.58	386.525	310.316	144.205	2069.76	3538.48	494.823
693.711	132.398	208.269	145.716	220.499	281.688	116.592	1965.65	3380.17	475.451
694.684	201.75	127.005	111.615	167.23	257.263	91.0562	1831.07	3307.39	387.617
695.658	195.56	167.447	202.223	144.797	285.367	79.141	1831.52	3277.01	380.646
696.631	142.978	135.124	236.287	243.088	319.3	165.448	1761.93	3268.98	502.208
697.605	184.7	374.639	146.076	274.255	209.63	116.6	1722.58	2949.24	375.615
698.579	109.484	220.319	45.0918	-0.04557	295.336	75.7838	1640.59	2998.93	423.886
699.552	98.677	192.079	39.8078	372.313	218.832	50.8526	1591.47	2940.48	291.098
700.526	91.7592	145.056	136.448	286.611	274.227	50.4273	1563.18	2630.81	307.771

## Sheet: Figure 2c
	intensity
Raman shift/ cm-1	1.39 V of H2O	1.39 V of D2O	1.39 V of H218O	1.44 V of H2O	1.44 V of D2O	1.44 V of H218O	1.49 V of H2O	1.49 V of D2O	1.49 V of H218O	1.54 V of H2O	1.54 V of D2O	1.54 V of H218O
900.106	305.441	400.419	455.45	227.384	202.727	517.145	224.585	436.607	372.218	216.433	142.147	523.89
901.08	276.57	301.043	556.932	240.337	243.338	591.316	204.864	444.885	444.907	194.165	112.736	626.034
902.053	255.609	356.169	525.665	283.477	398.042	701.968	191.144	444.885	488.219	264.243	185.069	627.949
903.027	370.11	405.119	510.582	306.844	242.5	727.738	236.912	444.885	471.845	192.973	211.487	511.601
904.001	303.625	233.555	457.488	207.106	144.793	628.06	269.25	481.591	450.118	147.964	301.728	574.724
904.974	515.76	375.075	455.107	334.454	137.012	520.328	232.627	450.378	344.552	199.263	490.622	637.666
905.948	282.77	391.956	435.641	415.813	300.423	639.821	299.376	304.442	378.47	195.963	304.717	503.344
906.921	104.985	445.632	490.698	375.805	357.563	556.519	205.336	269.143	528.361	260.727	304.153	553.58
907.895	217.763	407.087	412.786	413.895	120.327	597.745	213.302	339.462	479.918	271.068	451.102	563.777
908.868	213.016	445.183	408.77	358.992	45.6369	696.906	109.208	261.163	454.115	257.928	467.616	456.129
909.842	408.661	355.084	483.671	234.993	365.39	731.443	239.41	458.447	462.24	252.683	512.835	417.217
910.815	262.509	329.272	282.957	259.907	277.313	458.555	128.971	365.869	530.922	382.713	508.916	417.633
911.789	397.369	407.814	369.591	263.162	472.693	659.821	368.65	383.847	380.484	323.893	485.422	306.711
912.763	291.088	567.658	595.765	344.545	396.156	433.306	204.607	225.464	516.811	213.481	508.888	561.535
913.736	272.374	537.492	432.998	262.921	93.077	578.156	258.122	186.983	235.395	85.4077	702.581	517.75
914.71	151.143	420.459	319.571	219.302	290.342	733.862	135.182	254.262	301.219	247.646	332.564	508.609
915.683	241.77	559.57	484.734	234.286	209.974	464.868	231.098	99.6853	456.299	177.867	399.012	468.444
916.657	280.581	341.46	394.097	448.895	428.229	503.346	233.109	207.6	264.898	59.6947	544.938	587.322
917.63	329.415	418.318	405.908	364.306	154.609	531.912	327.348	308.194	396.42	207.331	423.431	464.079
918.604	158.791	364.397	448.138	357.247	210.724	477.602	356.899	96.6419	361.556	283.219	247.955	474.146
919.578	239.866	596.571	188.849	322.434	278.784	666.436	325.327	258.563	543.686	190.247	537.477	560.749
920.551	335.92	325.318	370.657	225.292	55.2344	498.888	348.578	278.453	469.133	231.843	208.927	654.845
921.525	268.423	439.013	358.742	198.582	292.145	565.325	178.054	210.26	311.503	250.801	343.319	431.87
922.498	327.977	385.891	356.719	309.033	242.717	502.239	184.317	294.086	427.978	127.615	293.487	490.311
923.472	285.13	363.128	384.426	220.859	269.295	487.199	78.86	258.465	349.738	296.821	375.056	531.922
924.445	203.463	213.764	429.887	265.577	99.3304	468.231	208.302	416.093	416.679	207.899	173.159	499.79
925.419	178.817	450.699	529.206	341.151	58.9912	449.103	298.977	124.064	437.291	464.758	267.849	690.814
926.393	259.763	458.505	493.833	295.354	127.361	437.168	250.946	356.255	412.628	267.714	60.3045	487.561
927.366	250.772	194.72	439.673	221.977	34.4305	561.171	179.368	189.996	545.151	258.779	236.501	599.357
928.34	304.36	282.745	566.199	342.838	315.46	617.999	151.526	325.469	458.788	333.307	78.7466	514.67
929.313	283.432	576.755	528.197	325.86	266.637	571.451	115.137	101.21	463.587	170.002	166.403	435.549
930.287	253.731	322.742	357.664	298.862	209.624	544.707	142.625	269.548	403.001	366.698	336.291	617.462
931.26	164.123	552.441	419.694	187.122	159.073	582.454	123.205	35.6439	326.476	258.176	192.591	618.656
932.234	366.586	358.101	403.801	203.341	49.8013	567.275	166.736	178.337	374.155	226.972	130.542	503.729
933.207	153.185	334.226	484.857	340.645	493.319	484.656	186.238	225.455	273.267	142.658	35.9196	459.401
934.181	267.886	292.534	438.153	352.166	244.34	439.375	137.113	172.754	266.779	251.617	20.7673	438.245
935.155	304.13	364.683	492.709	221.388	106.276	541.806	283.452	217.824	366.112	189.679	94.3213	622.817
936.128	280.473	528.39	405.882	84.1474	143.001	552.105	98.059	304.55	392.498	273.564	185.362	510.796
937.102	320.248	417.989	530.519	249.219	175.476	571.672	158.937	332.129	501.893	342.294	179.4	513.095
938.075	304.258	382.588	433.702	380.683	270.775	582.488	220.755	1.43493	481.929	298.437	250.59	664.973
939.049	178.157	382.882	515.523	283.693	259.613	524.603	182.245	179.406	555.133	223.587	-89.0614	578.477
940.022	227.727	522.002	412.238	337.195	276.042	612.066	263.169	126.24	622.025	393.099	34.2511	621.568
940.996	189.735	539.471	491.71	300.211	293.388	700.112	167.484	11.3829	455.689	242.532	18.0255	664.618
941.97	250.323	324.16	446.833	300.655	202.227	541.37	255.249	336.743	578.732	418.317	235.806	508.208
942.943	255.862	411.007	463.973	393.279	161.296	494.012	307.026	220.609	342.015	333.252	388.464	550.203
943.917	245.632	367.463	366.429	325.87	206.506	571.022	183.714	83.8691	289.076	310.481	338.362	490.042
944.89	332.14	309.354	501.85	369.316	161.307	506.583	227.18	206.925	529.404	257.958	227.533	566.421
945.864	183.433	374.933	505.174	310.683	320.425	486.869	237.712	185.422	440.268	333.075	87.3774	610.672
946.837	117.957	210.962	569.064	344.875	104.714	508	183.68	142.241	368.807	495.981	148.977	535.874
947.811	274.833	292.987	576.909	261.51	40.0907	552.397	124.158	56.1752	484.78	438.018	57.7165	583.338
948.784	415.304	526.314	440.743	382.993	127.257	643.47	173.793	-1.48408	447.863	416.994	299.747	548.912
949.758	337.862	521.072	512.459	310.815	221.04	579.884	256.97	189.711	533.223	344.291	130.444	587.831
950.732	268.405	529.178	458.338	362.781	300.588	555.456	117.391	399.42	517.42	355.12	88.7293	741.606
951.705	245.267	648.669	440.767	295.338	244.498	599.385	316.243	354.652	609.528	535.865	336.857	596.072
952.679	181.85	258.161	529.194	314.012	225.959	623.27	371.181	248.949	541.811	414.772	187.861	597.262
953.652	232.646	392.274	510.5	345.117	136.942	619.566	187.47	312.751	535.73	347.344	112.383	705.082
954.626	403.318	437.618	482.621	324.219	157.775	631.428	74.6582	498.525	550.391	415.25	138.252	567.69
955.599	235.308	435.45	574.161	291.418	170.969	602.484	195.941	332.944	564.509	363.847	144.256	642.595
956.573	213.019	536.564	517.973	272.531	274.497	688.552	272.249	321.282	629.893	396.168	149.538	662.664
957.547	340.706	413.884	531.021	295.938	163.906	609.813	322.288	176.494	612.086	292.64	135.4	565.997
958.52	400.598	277.961	614.623	278.07	213.519	645.687	248.591	220.463	611.919	379.338	209.12	692.902
959.494	406.622	447.095	725.635	369.661	284.292	630.849	228.335	320.972	630.495	449.986	85.3865	644.181
960.467	248.277	403.533	592.516	419.045	194.886	733.046	288.762	379.399	610.034	448.441	254.636	718.876
961.441	359.631	359.877	512.376	461.227	275.397	733.577	319.5	470.095	523.192	443.72	236.394	673.245
962.414	318.22	476.341	585.13	363.915	228.962	640.14	388.033	403.608	637.931	475.659	179.229	807.587
963.388	416.452	448.527	559.696	385.315	169.704	719.166	384.29	305.415	639.547	468.996	156.4	702.847
964.362	362.304	516.809	433.573	417.136	193.622	715.355	192.161	319.482	653.246	493.43	92.2011	690.816
965.335	216.788	723.59	558.225	394.764	376.656	779.224	253.188	277.982	558.561	487.16	24.0665	848.164
966.309	217.517	467.258	646.032	374.465	364.209	731.761	285.857	290.955	554.83	329.779	218.662	732.913
967.282	238.706	594.338	653.056	356.445	211.703	827.454	337.067	424.856	581	352.269	220.096	556.571
968.256	291.103	499.408	611.441	432.498	234.575	862.016	317.34	586.001	545.786	409.864	273.144	884.173
969.229	424.248	399.677	443.538	395.637	258.176	663.968	205.36	580.529	630.488	405.896	359.71	773.07
970.203	375.203	636.024	550.311	305.03	460.015	682.503	293.438	662.032	702.659	474.626	352.491	781.731
971.177	421.697	638.359	659.777	362.043	510.666	759.69	391.483	661.609	687.054	471.732	412.551	788.107
972.15	442.261	580.312	602.778	428.925	282.679	851.989	326.774	566.995	600.449	427.241	232.179	609.789
973.124	449.13	604.707	571.394	551.703	400.327	653.27	274.578	571.246	563.009	461.574	410.696	745.55
974.097	445.172	760.618	625.328	515.155	528.876	738.085	301.786	598.02	564.875	630.818	539.587	859.339
975.071	419.585	673.086	489.791	346.973	495.42	713.311	365.158	522.512	716.214	576.771	443.195	738.744
976.044	391.042	576.207	573.525	464.936	278.827	681.968	367.485	408.616	880.722	565.179	489.415	664.855
977.018	510.2	642.751	551.042	554.957	498.344	884.684	293.774	500.807	794.024	425.436	475.798	737.863
977.991	392.925	705.433	713.561	408.657	480.918	782.176	293.115	511.754	748.212	567.275	496.156	724.653
978.965	406.202	592.334	666.415	353.291	370.534	815.218	336.418	552.477	671.424	551.333	486.908	826.467
979.939	354.649	615.366	626.829	523.969	483.27	964.985	394.638	521.844	738.652	575.643	442.363	951.762
980.912	323.184	477.102	710.214	426.525	368.409	806.245	386.95	468.562	821.892	561.24	393.455	805.303
981.886	342.543	512.677	655.523	392.905	326.507	947.746	305.792	404.979	730.97	488.929	279.382	784.704
982.859	307.043	619.912	638.941	488.015	393.279	925.801	400.267	589.553	753.229	627.561	402.845	741.875
983.833	409.964	652.221	604.12	462.679	366.864	838.044	341.326	652.221	770.124	680.826	515.245	801.962
984.806	372.22	744.124	663.349	536.988	389.044	825.253	370.059	796.424	781.207	578.906	526.826	729.362
985.78	335.451	644.953	624.065	511.174	381.331	948.08	441.042	822.34	749.218	606.67	405.028	707.704
986.754	370.142	675.754	602.605	422.62	501.735	1039.66	428.476	549.925	788.039	510.106	393.77	778.374
987.727	384.989	732.687	704.524	516.669	494.947	1010.48	393.15	402.286	768.207	568.216	566.157	871.744
988.701	371.238	625.835	787.293	547.987	466.947	926.724	358.439	567.786	673.551	671.11	539.736	902.494
989.674	304.886	792.106	714.795	455.042	473.617	948.719	500.667	595.266	660.3	646.75	536.672	787.386
990.648	424.474	785.896	578.755	550.546	554.954	893.395	387.659	603.207	657.161	599.954	544.227	928.678
991.621	387.882	801.179	665.308	400.994	368.852	798.82	432.643	626.003	761.148	632.309	522.426	925.064
992.595	407.963	720.87	643.794	503.236	538.601	910.752	498.932	656.454	738.123	609.57	454.49	964.924
993.568	409.654	643.767	728.499	552.732	481.575	905.407	349.768	635.552	802.591	628.051	398.151	850.75
994.542	391.258	728.102	667.019	516.521	424.753	976.523	306.836	700.456	790.384	583.731	455.912	824.436
995.516	489.751	784.591	633.447	544.3	405.951	1075.84	499.751	726.906	886.997	681.601	445.266	866.311
996.489	480.692	845.401	594.948	616.726	679.322	917.593	490.87	803.212	822.367	686.252	627.579	953.493
997.463	462.689	953.991	578.331	534.157	632.564	817.798	492.932	680.276	779.611	588.921	572.398	947.763
998.436	322.465	986.323	747.47	546.91	678.329	941.88	383.564	589.276	835.356	641.558	573.173	968.694
999.41	392.533	726.985	811.733	530.844	665.834	971.913	269.995	757.905	718.565	655.486	663.902	927.32
1000.38	527.819	771.434	773.393	579.791	538.928	1041.43	339.005	712.783	561.482	612.977	752.144	897.273
1001.36	422.919	896.03	715.011	519.69	655.305	911.4	428.771	680.155	693.315	655.751	566.673	796.787
1002.33	394.725	897.763	644.391	512.347	664.073	816.578	410.743	691.251	720.836	714.208	593.809	964.386
1003.3	485.401	844.026	642.754	484.259	695.949	872.189	379.356	624.2	629.166	662.217	605.451	1007.52
1004.28	437.944	707.391	637.436	565.7	606.098	838.781	328.512	734.19	682.848	744.619	537.908	946.784
1005.25	535.022	645.681	691.533	617.627	478.565	933.803	430.751	849.35	797.245	584.657	692.652	918.211
1006.22	453.417	811.862	755.329	576.841	522.911	758.241	323.686	732.714	868.081	545.772	848.779	918.147
1007.2	504.242	606.515	626.59	551.129	628.94	844.878	373.894	782.45	782.291	667.842	667.643	826.664
1008.17	487.593	735.32	761.467	690.313	523.372	900.723	492.014	582.655	771.873	682.895	582.386	860.79
1009.15	477.864	882.682	882.436	582.608	464.02	950.256	431.92	621.897	734.87	617.871	660.663	965.192
1010.12	372.606	674.285	751.128	535.748	450.402	979.683	520.443	682.162	775.854	688.644	574.685	869.082
1011.09	389.657	612.917	880.814	526.934	529.642	937.615	581.688	731.191	760.009	692.352	582.255	872.971
1012.07	475.859	806.517	839.615	608.413	539.183	893.851	336.218	666.392	733.497	537.797	648.517	956.414
1013.04	407.232	726.074	856.132	543.193	492.823	1082.79	430.634	712.45	733.032	579.59	629.827	925.057
1014.01	284.472	705.189	887.284	503.723	556.278	1019.04	488.495	580.999	834.146	673.198	691.208	956.659
1014.99	398.521	762.019	722.701	513.104	531.498	968.461	296.187	621.059	744.337	742.161	553.289	955.169
1015.96	551.023	684.205	814.98	497.393	741.754	928.957	411.537	863.245	722.105	624.579	582.065	860.175
1016.93	432.681	729.371	802.696	395.272	572.213	996.628	356.892	735.7	610.395	655.406	425.283	840.948
1017.91	490.318	540.683	686.892	486.066	517.465	1055.22	298.576	557.387	669.237	752.644	444.713	969.479
1018.88	420.065	625.797	683.221	456.048	409.206	938.173	369.202	597.743	769.639	649.023	438.549	1027.9
1019.85	460.206	580.904	654.439	546.983	505.952	1012.16	495.448	684.834	793.736	647.391	526.267	895.526
1020.83	474.465	849.609	813.607	413.053	553.958	1053.59	471.863	707.703	853.78	668.433	531.12	855.337
1021.8	514.565	857.019	691.616	434.928	552.32	986.212	426.851	801.696	731.185	672.774	714.94	860.395
1022.78	337.321	726.699	793.627	551.142	560.113	1004.77	368.816	559.17	681.59	803.682	543.652	849.295
1023.75	434.353	697.344	757.922	557.093	537	925.146	448.247	775.897	829.983	696.144	457.135	844.593
1024.72	480.547	867.185	753.522	560.975	282.125	804.179	307.764	621.008	644.053	628.151	552.983	924.182
1025.7	386.632	838.162	684.152	561.043	452.986	951.948	479.013	761.664	810.227	706.251	491.551	994.598
1026.67	443.344	745.382	673.528	710.796	370.065	929.442	313.658	708.158	847.898	763.117	560.062	948.009
1027.64	397.443	662.503	785.373	554.605	574.379	882.774	220.183	656.872	825.875	554.518	564.606	938.021
1028.62	390.21	767.392	648.33	649.809	403.095	1031.35	505.901	744.556	619.405	662.415	710.889	830.998
1029.59	409.149	855.848	709.896	704.347	372.901	995.699	460.772	718.688	722.862	634.601	489.462	884.028
1030.56	516.961	864.254	686.99	633.089	553.551	887.429	443.07	648.86	895.741	944.199	635.472	1044.6
1031.54	476.985	850.465	801.964	685.304	599.858	853.699	465.964	522.891	736.122	782.925	725.618	891.228
1032.51	359.402	1061.97	667.522	499.77	487.56	955.99	485.701	753.114	882.375	787.958	681.351	894.508
1033.48	531.42	790.746	778.968	657.656	453.664	987.752	469.52	777.282	849.104	694.798	685.146	914.027
1034.46	469.486	794.291	786.539	692.243	633.701	872.683	527.026	621.068	742.427	669.078	665.678	1000.82
1035.43	523.88	957.562	746.121	580.353	490.502	954.697	552.481	619.906	873.405	599.8	692.899	1004.57
1036.41	618.809	765.26	918.677	727.452	429.077	987.628	638.841	712.301	780.524	671.994	568.827	941.859
1037.38	640.954	773.63	758.513	738.243	513.471	999.983	340.399	741.159	775.167	693.954	496.522	920.142
1038.35	618.095	839.235	867.443	731.74	517.79	802.998	386.378	362.854	712.121	654.697	654.624	963.222
1039.33	520.869	620.58	773.733	497.357	439.35	824.45	521.879	575.772	869.685	643.795	681.994	862.024
1040.3	304.647	755.049	592.364	624.479	446.41	791.763	426.363	596.841	990.208	794.546	835.885	962.075
1041.27	304.799	775.934	654.535	560.016	389.605	826.508	529.093	693.013	719.902	796.589	542.113	978.795
1042.25	399.87	850.482	639.304	643.151	386.331	777.256	400.131	721.003	809.698	713.803	886.223	790.755
1043.22	348.118	731.093	789.029	534.966	235.291	676.708	465.325	530.918	775.85	685.415	679.577	967.693
1044.19	304.682	805.227	668.48	625.584	683.027	819.211	308.719	730.819	779.107	570.114	616.548	893.844
1045.17	455.325	648.811	474.896	511.093	457.098	787.255	475.89	413.649	943.616	644.126	632.799	858.064
1046.14	256.588	735.042	845.238	577.846	516.54	1052.32	355.868	497.743	634.874	658.46	630.982	687.637
1047.11	275.676	802.18	769.096	436.14	497.026	755.795	345.094	702.328	872.757	561.14	527.834	843.54
1048.09	370.299	887.519	665.633	489.48	344.651	961.146	383.13	675.483	625.265	719.144	675.465	884.807
1049.06	340.898	516.895	584.721	487.805	340.45	987.456	375.005	532.855	636.326	792.839	598.496	1008.52
1050.04	339.86	795.234	632.817	570.418	355.667	902.371	327.29	604.01	649.546	708.172	625.307	869.098
1051.01	382.867	726.506	644.296	552.658	577.241	742.247	562.386	663.269	659.64	648.275	593.948	830.543
1051.98	339.557	648.03	654.125	626.465	345.304	914.481	296.767	530.082	690.219	775.409	772.197	721.382
1052.96	349.913	864.86	621.293	378.59	376.512	941.636	403.077	542.164	698.741	638.546	550.877	797.107
1053.93	301.608	734.252	594.9	334.522	226.846	837.009	441.983	549.333	667.191	646.034	564.608	918.821
1054.9	396.732	663.658	593.618	503.617	316.951	820.024	319.715	601.623	841.127	590.602	450.355	850.628
1055.88	250.11	698.529	672.594	507.006	548.833	710.693	461.367	694.494	675.714	648.361	523.557	795.189
1056.85	281.902	721.805	684.062	476.621	257.212	847.297	313.484	686.258	710.409	641.511	619.868	909.592
1057.82	267.991	462.443	365.791	615.175	293.299	932.452	330.33	629.377	842.299	638.675	542.806	806.194
1058.8	337.001	760.176	356.254	505.837	482.275	721.114	343.248	470.044	644.431	727.258	736.801	731.038
1059.77	325.122	724.721	576.076	547.999	479.727	781.235	339.231	589.002	807.128	702.786	709.762	893.591
1060.74	429.101	626.965	595.815	497.1	424.785	942.727	377.566	517.483	683.151	754.445	550.459	786.005
1061.72	361.152	635.856	686.522	443.742	252.427	733.64	374.559	496.144	649.185	645.109	620.079	870.384
1062.69	412.552	628.049	791.218	507.92	380.196	719.769	482.212	584.076	649.051	780.42	569.145	924.016
1063.66	224.708	711.273	715.979	637.084	422.552	840.018	398.11	438.058	581.055	660.428	703.536	872.214
1064.64	384.219	688.65	594.239	472.508	548.18	768.423	379.784	599.473	632.91	636.977	628.05	969.647
1065.61	298.945	599.298	637.92	608.457	640.726	650.311	342.657	600.08	737.079	746.113	654.628	986.928
1066.59	438.848	577.166	475.802	537.63	409.174	853.857	304.983	531.894	766.045	594.733	649.797	797.093
1067.56	369.56	563.322	619.828	544.343	260.44	907.612	360.839	605.853	683.987	731.106	652.03	898.316
1068.53	405.344	700.185	499.516	467.804	412.481	869.403	426.568	789.531	569.476	625.347	538.946	1057.44
1069.51	280.547	761.719	542.506	450.014	537.271	940.626	391.472	695.955	650.922	672.178	574.597	872.532
1070.48	248.704	622.898	665.655	474.029	427.625	837.211	402.578	583.06	702.26	709.916	519.695	853.491
1071.45	198.307	599.241	697.79	512.14	292.039	845.306	325.289	557.483	750.245	780.328	549.744	759.863
1072.43	247.726	596.346	746.57	497.204	342.188	813.361	308.317	493.442	826.371	697.857	575.357	833.218
1073.4	281.673	512.256	705.271	470.116	505.737	785.872	428.256	442.584	731.125	667.862	529.757	868.594
1074.37	294.334	608.023	457.705	393.932	309.596	917.243	420.655	459.627	633.454	730.744	676.992	843.572
1075.35	328.516	794.496	521.716	490.334	411.575	893.023	417.561	559.159	628.858	826.79	656.36	752.673
1076.32	348.777	868.236	548.294	494.542	524.877	907.133	436.827	659.646	659.156	757.919	693.423	750.59
1077.29	350.4	812.61	506.859	392.013	391.363	890.005	469.888	644.496	677.708	735.755	679.017	904.097
1078.27	362.221	635.445	445.867	382.509	350.625	836.283	351.784	774.912	692.284	725.194	615.158	978.049
1079.24	297.953	490.818	365.074	437.271	366.468	868.167	356.492	707.78	655.642	697.285	597.643	974.476
1080.22	296.686	434.232	484.217	543.183	329.534	864.46	416.194	540.612	649.963	747.637	683.615	891.058
1081.19	340.227	529.184	694.566	598.957	268.786	871.192	364.566	562.588	695.093	814.336	808.317	741.738
1082.16	378.094	550.846	720.355	516.863	231.681	927.373	440.664	663.399	690.15	786.09	736.774	757.159
1083.14	407.966	547.983	739.013	446.505	493.893	985.038	487.774	724.03	896.369	761.628	663.46	831.526
1084.11	302.153	741.612	592.105	528.621	570.987	963.941	340.823	646.19	926.049	831.8	722.051	887.351
1085.08	290.744	786.716	592.105	551.888	355.022	894.752	399.01	697.774	762.761	855.554	699.454	845.482
1086.06	349.155	708.196	662.557	448.833	394.824	955.63	351.424	756.15	720.657	824.497	793.925	858.532
1087.03	414.406	780.4	598.102	526.394	560.751	887.756	340.663	789.771	716.055	785.735	754.055	844.411
1088	361.36	689.233	587.464	448.279	653.496	777.665	421.492	785.77	682.883	730.361	787.448	853.17
1088.98	299.419	527.43	643.89	564.418	411.651	836.724	309.468	842.244	735.178	773.891	878.024	910.979
1089.95	243.583	617.23	592.041	630.495	421.48	936.052	369.571	881.918	703.468	649.655	794.969	997.825
1090.92	288.763	732.781	467.739	568.102	529.235	936.876	398.205	724.443	680.452	629.96	655.885	865.045
1091.9	322.14	720.308	679.034	375.492	531.444	903.093	311.236	659.985	775.945	737.795	651.069	874.949
1092.87	334.169	744.079	694.799	501.464	473.726	892.824	286.695	847.927	710.46	862.184	767.921	893.359
1093.85	359.347	677.294	580.164	560.477	396.369	832.771	434.262	903.821	715.847	969.791	726.146	875.869
1094.82	334.979	807.738	538.844	489.461	434.034	882.908	343.99	728.134	728.54	792.205	820.669	865.895
1095.79	357.665	711.075	582.286	538.174	546.889	750.248	480.835	727.573	858.267	698.057	851.436	896.571
1096.77	597.747	688.75	744.123	580.054	573.927	842.187	436.499	789.78	750.388	757.119	869.4	816.575
1097.74	264.959	895.849	589.558	576.261	427.408	866.617	356.173	806.936	635.812	777.727	907.876	843.432
1098.71	354.412	815.337	741.263	608.598	514.923	832.76	424.385	768.316	573.105	857.639	1086.46	965.63
1099.69	299.369	823.235	660.109	518.092	563.143	937.014	433.38	958.723	801.388	864.628	767.58	975.809
1100.66	341.273	652.016	572.053	454.239	614.822	909.698	616.076	967.422	875.698	739.319	806.894	934.905
1101.63	423.759	681.146	679.827	744.579	477.311	944.339	602.56	930.258	869.203	897.679	875.833	814.625
1102.61	247.709	716.352	474.039	626.872	414.397	1025.93	528.913	707.945	670.76	889.722	784.363	929.283
1103.58	464.162	1092.45	711.851	578.426	441.407	929.47	487.98	898.763	771.566	779.747	874.487	1038.77
1104.55	407.548	818.605	621.609	600.936	475.232	979.768	609.114	868.628	731.676	969.038	907.797	963.438
1105.53	506.014	719.472	630.464	621.451	513.826	972.996	451.519	902.143	720.394	780.935	955.103	966.472
1106.5	396.654	654.814	635.031	714.713	557.849	894.641	604.706	1033.88	730.509	980.67	728.472	1027.66
1107.48	326.367	1177.2	687.832	621.082	620.306	970.055	603.732	1318.11	666.734	927.8	780.57	998.775
1108.45	422.563	1115.76	667.333	506.008	853.853	1063.34	423.448	1072.37	705.822	747.882	1100.83	1034.54
1109.42	295.759	920.493	870.924	570.651	515.442	1015.27	372.348	833.806	757.526	777.473	904.125	969.291
1110.4	381.275	919.547	845.552	607.331	657.092	943.594	567.936	1219.72	912.279	765.156	822.641	966.164
1111.37	328.248	1090.59	759.906	647.581	747.313	932.101	632.205	1062.51	789.054	945.879	920.131	960.411
1112.34	219.823	1018.57	539.207	572.257	674.375	1038.34	598.05	1000.18	841.173	953.124	1060.32	1025.55
1113.32	382.009	1167.45	627.147	621.614	763.868	1041.28	486.539	1122.14	862.738	1063.43	885.234	1082.75
1114.29	439.345	1089.61	673.18	664.539	586.89	1019.67	658.57	869.294	820.509	874.08	1086.73	993.932
1115.26	404.323	1070.56	573.326	567.129	564.208	1013.74	649.279	916.872	949.045	813.258	1201.31	924.07
1116.24	568.308	1117.13	750.942	720.531	548.394	1005.24	578.292	1116.76	972.858	837.668	1003.06	968.028
1117.21	315.617	862.645	703.913	741.576	853.914	922.302	578.234	1024.36	826.015	1046.7	1082.38	945
1118.18	333.921	1024.94	678.305	692.248	837.026	1006.72	442.389	1304.99	800.242	1093.08	1099.15	853.891
1119.16	506.642	1132.14	719.306	638.275	872.815	997.477	635.206	1250.93	799.723	1011.09	1119.28	979.323
1120.13	478.612	971.963	642.778	692.328	664.933	1033.67	587.785	1024.95	800.176	1051.61	1143.81	976.118
1121.11	423.503	1000.44	636.502	555.451	534.788	1021.99	675.841	1147.39	844.338	1110.08	1202.55	1028.76
1122.08	569.894	959.477	552.938	632.5	723.741	1031.56	672.072	1109.95	842.117	1057.18	1140.44	981.496
1123.05	473.188	969.349	665.248	666.581	622.859	935.334	652.702	938.039	777.176	993.202	1086.68	944.364
1124.03	455.22	914.066	697.628	622.378	596.043	915.839	659.667	1094.55	739.886	969.676	1178.28	963.621
1125	470.085	935.333	742.837	722.371	696.385	1056.48	655.936	1159.52	846.208	937.135	1133.13	886.802
1125.97	528.032	973.861	760.873	784.756	822.551	1127.36	545.197	1093.55	879.896	910.656	1144.36	927.428
1126.95	499.295	1044.88	748.815	686.473	920.284	1043.69	424.557	1164.4	928.787	928.365	1053.03	932.351
1127.92	496.035	1132.39	694.87	779.798	746.184	1060.4	434.984	1190.44	769.253	883.024	1185.51	973.099
1128.89	547.573	1141.4	596.576	773.404	699.551	1009.45	603.247	1392.2	818.398	959.571	1258.37	1059.26
1129.87	526.095	1182.07	719.263	809.31	669.512	997.864	489.943	1305.53	804.781	1056.25	1229.4	1083.73
1130.84	528.503	1063.94	817.21	769.436	746.848	1037.7	528.613	1218.32	822.29	1071.88	1137.69	1111.57
1131.81	470.697	953.813	851.566	661.224	821.736	1037.53	714.851	1091.29	927.173	984.475	1264.21	1072.07
1132.79	498.786	1129.61	749.922	678.179	748.285	950.946	661.301	1095.23	1016	878.088	1212.3	944.126
1133.76	465.529	1225.35	657.545	671.627	756.838	953.456	715.299	1318.94	922.558	999.974	1182.18	927.15
1134.74	424.47	1187.56	643.533	618.895	815.156	947.203	691.627	1252.67	816.19	1008.86	1350.23	979.093
1135.71	505.406	1187.71	685.228	739.525	960.499	1016.42	502.184	1123.56	901.223	992.348	1387.15	965.089
1136.68	422.409	1208.66	652.199	755.698	998.249	1017.9	540.259	1141.15	847.123	953.318	1262.21	826.168
1137.66	472.062	1268.41	786.433	702.077	825.698	961.491	670.406	1304.03	739.713	964.76	1199.59	855.209
1138.63	469.015	969	773.207	676.788	842.035	897.457	697.129	1155	809.576	962.298	1172.68	927.085
1139.6	489.566	1044.13	516.884	706.863	889.229	964.562	564.013	1292.24	883.587	1104.18	1436.14	916.77
1140.58	542.884	1109.75	664.67	645.338	887.299	1001.04	514.098	1192.28	815.708	1006.88	1366.52	985.704
1141.55	482.32	951.694	644.437	666.33	958.34	1037.22	714.818	1293.95	802.487	1012.06	1253.76	941.504
1142.52	499.513	989.795	551.637	721.875	900.801	1029.3	798.035	1308.46	699.487	1145.35	1223.17	974.05
1143.5	561.993	1080.82	653.722	672.338	1002.4	905.66	756.696	1415.91	867.06	1081.18	1292.68	1009.31
1144.47	658.266	1050.63	595.116	676.842	942.419	990.936	555.507	1423.39	707.873	1103.43	1348.24	842.995
1145.44	534.021	980.624	644.285	704.06	861.487	876.221	429.25	1154.21	908.797	1200.78	1018	953.935
1146.42	603.55	1093.95	561.542	691.008	809.442	870.088	473.447	1344.01	748.245	1016.63	1386.18	941.718
1147.39	598.788	894.663	608.731	706.278	848.386	863.903	733.213	1299.26	764.581	955.403	1222.29	775.865
1148.37	485.572	1191.02	425.962	783.646	1010.65	939.51	640.288	1085.16	792.431	1149.26	1670.44	975.353
1149.34	507.801	959.261	694.866	681.496	866.59	910.743	483.146	1147.28	878.352	997.001	1355.36	1031.37
1150.31	415.812	944.298	605.542	740.431	990.527	988.985	664.806	1269.78	931.384	1079.06	1355.47	719.712
1151.29	438.199	1145.65	441.49	799.073	882.485	958.169	724.122	1117.1	806.392	997.153	1459.95	717.824
1152.26	509.047	1022.13	686.922	681.048	709.394	885.25	587.259	1477.54	858.707	1032.64	1439.96	902.512
1153.23	703.161	1226.69	551.448	792.102	616.268	1047.21	733.46	1234.42	779.87	974.675	1396.78	808.164
1154.21	489.726	1155.65	495.235	775.499	704.475	931.703	564.736	1315.66	721.688	950.009	1498.38	1014.18
1155.18	504.45	1217.01	618.408	798.848	1016.44	859.945	730.979	1121.01	630.606	938.426	1218.58	807.587
1156.15	382.251	1066.04	765.212	738.569	721.37	918.314	619.012	1322.93	779.058	1099.31	1245.82	788.503
1157.13	525.752	913.908	613.51	628.355	749.845	965.35	728.989	1101.12	788.402	871.212	1363.56	809.352
1158.1	501.249	1110.41	560.192	631.11	821.63	860.992	564.266	1014.39	847.066	861.305	1272.98	995.371
1159.07	439.274	1336.43	465.678	717.413	808.279	833.927	577.654	1148.42	838.472	1088.67	1254.57	931.311
1160.05	563.762	1156.6	322.123	715.906	811.87	963.84	544.288	1416.87	773.404	1049.71	1274.7	856.42
1161.02	536.257	1076.54	545.508	629.682	821.242	1011.24	533.484	1402.79	743.424	1023.56	1382.14	780.834
1161.99	596.163	1166.1	521.57	686.79	943.299	874.875	660.619	1219.73	851.434	1064.84	1450.29	774.501
1162.97	530.577	1108	438.676	703.217	959.259	829.136	651.964	1205.04	832.436	1023.91	1415.76	843.492
1163.94	484.803	999.083	518.466	627.012	875.132	830.697	681.012	1304.99	721.128	951.777	1386.55	803.724
1164.92	491.409	1013.03	523.61	622.744	820.494	937.244	621.024	1252.94	763.591	916.358	1299.27	817.245
1165.89	378.053	1001.1	489.862	613.988	866.271	936.005	668.828	1283.22	796.148	989.693	1213.42	897.789
1166.86	425.556	1010.05	458.347	597.134	704.092	839.705	653.47	1262.89	777.37	991.275	1210.79	825.943
1167.84	494.736	1127.01	440.999	668.609	734.979	866.155	619.746	1224.53	766.872	1045.6	1195.48	694.379
1168.81	497.879	1010.82	481.678	647.416	850.04	833.003	614.968	1217.25	678.66	937.518	1362.81	779.869
1169.78	441.637	1089.98	537.662	561.805	849.399	976.252	635.019	1316.67	639.984	879.454	1279.1	780.802
1170.76	375.951	1187.76	576.432	586.397	868.329	817.022	728.795	1262.35	596.778	813.665	1334.41	737.48
1171.73	450.824	1151.38	514.526	602.449	798.484	763.34	702.068	1212.75	716.189	863.332	1342.33	755.267
1172.7	513.633	1091.69	578.502	552.153	919.457	811.932	708.403	1190.57	661.168	1033.1	1449.81	787.932
1173.68	436.394	1229.98	512.434	600.337	913.727	951.127	678.846	1222.23	666.274	1038.73	1148.45	816.702
1174.65	383.436	1153.23	548.191	491.281	801.059	826.209	543.123	1281.44	603.948	1006.48	1245.89	723.009
1175.62	426.966	1382.21	481.057	492.416	692.071	682.86	577.623	1242.56	548.536	853.579	1239.57	789.598
1176.6	571.403	1123.18	398.813	596.57	680.87	843.042	653.377	1295.95	639.021	1074.6	1345.67	726.143
1177.57	545.47	1146.19	528.861	671.645	896.931	906.866	756.031	1289.61	762.234	923.186	1294.86	847.546
1178.55	613.295	1044.84	432.001	803.528	874.17	763.751	570.389	1176.13	565.698	916.167	1547.9	712.878
1179.52	484.489	1089.81	445.257	600.77	623.24	1067.74	505.542	1160.88	721.267	1049.09	1424.75	779.997
1180.49	481.47	1150.81	407.565	720.288	857.058	899.144	498.852	1241.95	591.012	926.872	1582.06	619.319
1181.47	422.444	1028.87	346.795	708.088	730.769	551.803	685.66	1397.63	594.593	910.928	1359.05	735.3
1182.44	498.118	1165.05	479.981	663.517	873.198	755.944	398.077	1010.96	569.941	1068.72	1325.91	668.25
1183.41	414.259	1174	375.257	705.313	776.143	890.131	707.839	1203.51	608.363	971.854	1323.41	806.684
1184.39	434.815	1063.8	391.357	639.126	851	711.362	665.802	1205.73	598.52	939.762	1266.29	829.395
1185.36	404.819	1009.84	322.536	506.035	821.673	785.974	617.386	1161.66	585.638	805.551	1273.72	688.988
1186.33	545.369	1178.41	353.82	592.902	876.067	750.536	643.975	1319.52	551.69	899.081	1259.61	501.818
1187.31	460.998	1012.5	464.393	651.828	737.367	801.06	436.458	1434.5	636.316	800.158	1295.61	623.95
1188.28	469.805	907.599	449.524	601.068	867.384	720.263	447.047	1500.23	514.743	841.398	1475.56	807.345
1189.25	546.543	1019.69	327.189	441.231	767.422	774.446	598.419	1347.26	561.561	888.967	1178.88	690.162
1190.23	396.984	1010.67	388.883	541.445	881.491	746.717	601.271	1221.25	612.802	911.946	1241.79	721.858
1191.2	321.465	1140.08	524.541	719.734	790.852	674.419	525.047	1179.25	674.015	830.053	1243.58	740.808
1192.18	393.264	1139.6	398.263	629.267	805.06	727.683	550.154	1142.25	568.458	855.686	1303.38	573.296
1193.15	283.514	1027.31	319.652	547.528	812.193	745.035	504.674	1107.55	537.219	896.859	1292.04	579.012
1194.12	285.839	1010.8	361.786	545.667	630.672	769.581	617.294	1141.19	463.267	994.915	1239.77	641.208
1195.1	429.199	1089.97	357.421	549.049	746.124	791.795	526.116	1245.31	520.194	1020.93	1279.19	671.585
1196.07	469.228	1080.3	215.797	611.909	775.128	864.813	524.929	1165.25	611.311	950.732	1243.48	598.925
1197.04	364.869	1072.87	379.707	604.817	818.828	770.444	528.602	1033.93	638.493	926.573	1381.48	635.744
1198.02	298.175	1089.03	400.46	601.707	771.047	640.633	556.862	1260.79	652.298	888.682	1376.72	587.32
1198.99	397.583	1125.52	390.241	637.15	699.14	575.466	508.773	1233.05	679.289	843.215	1340.58	581.561
1199.96	414.961	1121.61	324.617	619.568	733.089	749.613	542.9	1057.9	546.254	876.192	1255.37	594.998
1200.94	399.671	1130.79	342.908	436.003	805.062	736.4	573.151	1160.75	589.064	1033.86	1407.53	690.409
1201.91	319.705	983.08	465.202	608.597	862.457	650.083	548.505	1103.29	561.811	789.386	1331.86	824.248
1202.88	353.384	869.65	412.587	556.75	687.957	690.159	491.244	1200.27	581.817	912.408	1420.58	717.641
1203.86	454.781	1090.99	484.542	673.799	666.627	841.056	571.488	1199.18	530.945	884.684	1291.05	664.741
1204.83	441.609	1221.53	425.258	640.496	783.121	765.98	602.412	1211.19	527.372	1003.04	1295.03	669.163
1205.81	309.415	1033.12	402.522	587.422	784.534	753.662	485.183	1372.84	567.687	999.746	1193.72	665.881
1206.78	388.194	1038.78	480.278	566.493	647.091	671.807	524.024	1225.79	757.026	897.757	1433.45	657.937
1207.75	285.027	1085.94	297.156	604.27	826.454	628.759	449.042	1270.16	526.386	728.842	1384.67	546.831
1208.73	501.247	998.134	464.079	512.186	529.067	591.092	690.656	1479.64	607.903	887.592	1308.84	693.641
1209.7	419.974	1030.97	384.921	658.776	565.493	647.759	557.547	1038.46	551.113	858.503	1463.55	577.065
1210.67	393.797	1003.28	401.659	518.212	577.789	848.41	595.115	1325.57	645.544	839.784	1288.46	569.283
1211.65	308.57	1014.97	339.803	667.502	568.019	707.785	531.511	1310.78	500.087	761.34	1257.02	608.432
1212.62	254.104	1035.21	319.734	469.711	739.395	648.413	537.925	1380.68	556.808	836.075	1172.63	516.429
1213.59	320.077	960.683	415.999	581.21	860.051	761.311	588.358	1310.59	554.944	822.092	1319.63	506.627
1214.57	338.237	1066.41	550.137	616.831	741.813	634.987	622.174	1290.65	393.837	912.324	1346.78	619.857
1215.54	309.856	1051.68	477.418	650.365	896.28	571.114	373.291	1260.64	500.928	909.703	1302.66	592.531
1216.51	249.387	1026.14	369.08	482.397	684.087	620.163	334.611	1168.9	547.986	890.656	1323.11	512.396
1217.49	353.998	973.202	265.203	470.938	657.429	558.31	431.371	1034.3	498.852	1137.14	1260.97	598.38
1218.46	523.595	1083.54	352.776	553.06	570.776	616.53	477.375	1126.19	387.901	914.878	1240.13	692.612
1219.44	456.166	973.382	352.086	465.993	690.552	477.448	500.453	1058.75	490.683	914.878	1253.36	702.366
1220.41	369.621	864.375	329.233	462.626	796.69	594.084	584.933	1116.62	456.67	970.106	1163.78	769.967
1221.38	394.274	898.533	411.404	519.974	829.123	639.327	502.833	1167.4	428.389	932.232	1131.25	507.866
1222.36	321.301	1124.33	379.762	495.551	858.88	710.145	491.041	1048.63	488.622	963.486	1235.54	443.12
1223.33	294.988	1139.31	477.098	580.85	916.685	682.32	610.647	1060.31	601.585	951.75	1347.79	540.384
1224.3	295.215	999.713	400.853	564.886	774.994	581.314	601.202	1215.72	478.543	956.44	1378.4	595.448
1225.28	345.876	848.81	341.584	548.924	770.037	587.436	594.69	1159.68	319.433	981.546	1368.3	572.128
1226.25	272.041	888.412	369.488	638.484	856.384	689.499	466.618	1136.78	413.587	931.514	1309.13	572.511
1227.22	377.196	912.157	225.698	516.557	678.777	602.732	465.978	1154.24	385.316	895.408	1237.32	659.526
1228.2	416.905	1009.87	145.116	469.554	533.28	563.504	404.556	1012.83	520.742	858.609	1325.01	671.645
1229.17	473.824	871.732	299.186	503.298	752.472	667.199	459.815	1069.99	421.876	760.163	1499.51	565.67
1230.14	431.164	673.996	474.051	617.917	740.507	504.695	446.606	1049.07	417.425	858.507	1305.77	623.354
1231.12	478.287	821.636	374.34	470.863	699.132	561.463	653.661	1087.38	695.25	1059.88	1160.21	455.794
1232.09	409.38	1046.12	275.253	629.867	585.431	471.539	467.828	990.583	688.584	869.222	1155.69	822.717
1233.07	425.54	1079.38	558.398	425.99	631.11	700.616	461.901	1061.89	448.882	873.56	1094.17	462.313
1234.04	314.096	872.598	273.067	579.372	458.093	684.193	527.469	1074.56	437.618	820.278	1375.15	594.159
1235.01	427.971	951.003	494.834	430.845	550.279	679.781	246.735	1344.73	398.522	804.201	1461.71	612.923
1235.99	367.369	870.195	456.627	457.652	832.792	732.196	463.867	1035.9	459.722	862.917	979.563	815.647
1236.96	340.805	1099.23	318.575	476.256	752.745	724	508.066	1120.65	508.317	810.206	1279.64	604.834
1237.93	274.503	1003.95	221.966	484.874	649.664	669.431	414.159	1177.03	525.126	935.591	978.4	553.639
1238.91	320.907	943.107	217.088	537.421	466.095	719.413	486.024	1108.55	480.024	827.652	1251.91	579.913
1239.88	308.994	1058.45	354.858	503.707	716.985	530.311	444.568	904.091	478.175	754.784	1231.81	616.764
1240.85	356.011	1004.19	318.855	459.625	760.752	622.641	425.326	945.709	453.077	843.972	1166.75	638.834
1241.83	411.309	1011.14	295.04	470.608	688.676	476.826	439.956	999.473	405.637	813.138	1104.39	553.373
1242.8	429.847	818.168	280.111	379.6	672.227	540.954	355.649	997.274	401.818	768.666	1170.98	508.275
1243.77	399.267	801.551	415.98	410.807	528.619	763.08	446.248	957.856	422.584	635.643	1066.12	444.501
1244.75	405.597	750.143	318.275	398.775	577.883	678.542	418.891	972.469	400.3	730.818	1112	533.413
1245.72	333.132	879.276	292.065	437.636	594.304	619.565	498.234	977.95	418.365	798.733	1053.12	579.903
1246.7	263.607	744.526	356.048	508.281	554.056	545.307	513.787	1021.34	276.565	715.539	1089.97	590.045
1247.67	334.613	744.345	417.899	450.657	598.24	685.346	438.934	1070.3	222.853	820.184	1145.4	518.317
1248.64	375.303	885.887	362.567	306.338	599.133	638.774	375.535	1067.78	278.588	897.181	998.9	588.951
1249.62	258.906	870.205	398.957	361.298	588.742	627.975	372.089	864.466	452.197	786.349	899.558	463.344
1250.59	353.847	769.215	287.21	491.352	555.818	732.985	498.181	880.781	321.768	796.549	1203.87	511.395
1251.56	398.946	802.601	306.044	438.29	478.833	629.184	395.149	900.901	427.7	943.601	1251.24	586.24
1252.54	405.723	899.707	246.377	479.065	619.694	538.602	400.041	987.059	295.003	827.94	1177.37	501.142
1253.51	365.308	814.972	224.175	305.617	717.535	486.06	381.548	993.113	478.551	954.102	1137.3	451.24
1254.48	240.909	901.193	208.144	441.615	534.594	525.147	423.621	766.017	493.116	893.955	1010.07	591.668
1255.46	319.841	965.756	332.503	242.574	551.492	507.295	339.979	1093.77	448.418	617.528	1132.36	471.334
1256.43	389.2	804.415	477.295	442	757.173	684.857	477.166	867.002	428.123	777.223	1063.07	638.196
1257.4	188.73	1124.06	562.51	308.201	542.623	709.376	283.343	815.457	316.514	685.005	1168.33	690.874
1258.38	333.397	955.682	241.244	272.873	536.591	723.986	450.593	867.739	416.515	803.009	1012.41	432.54
1259.35	275.306	601.916	440.971	405.517	486.919	521.252	369.225	709.562	460.088	682.649	1172.11	513.421
1260.33	221.438	588.478	314.479	435.418	718.21	536.934	349.229	730.159	314.705	768.702	1103.38	469.531
1261.3	219.431	831.564	299.583	410.492	541.12	521.963	343.83	718.509	409.116	795.714	931.25	412.498
1262.27	390.427	904.022	505.017	483.919	444.722	628.324	343.704	654.953	589.352	659.573	923.304	519.733
1263.25	338.065	742.385	416.635	468.105	522.027	602.501	428.81	675.535	418.663	782.51	1027.24	534.018
1264.22	223.314	684.256	218.984	408.609	461.346	593.233	386.824	893.918	284.837	787.937	1054.56	411.61
1265.19	223.71	675.431	300.506	311.005	566.177	407.627	334.372	731.596	356.636	783.645	1022.66	449.594
1266.17	234.026	645.537	294.484	250.762	510.052	408.445	322.826	721.785	377.15	717.122	1086.22	407.042
1267.14	340.408	756.533	266.857	259.554	499.351	555.315	357.768	928.211	337.13	659.479	969.398	384.057
1268.11	406.558	830.912	340.719	361.033	527.446	697.642	351.705	812.985	421.265	606.905	1013.01	430.385
1269.09	231.38	690.944	428.513	409.637	439.83	601.855	333.804	789.555	319.939	591.164	862.175	370.08
1270.06	265.559	807.079	412.615	433.202	343.901	531.497	391.46	670.829	325.647	652.798	1066.08	304.606
1271.03	312.78	573.788	279.58	450.45	328.961	490.758	298.848	834.646	231.633	776.56	1029.46	291.142
1272.01	292.012	644.018	256.642	379.943	431.909	451.229	350.157	708.798	321.333	728.035	1020.91	403.827
1272.98	318.673	620.396	267.986	363.013	435.087	510.743	345.888	710.175	193.067	762.458	792.764	479.377
1273.95	330.082	788.769	399.72	258.996	307.573	690.659	241.051	640.67	203.72	701.868	827.198	422.82
1274.93	156.511	714.332	301.184	366.147	537.489	563.202	59.4229	781.166	427.047	506.616	783.477	438.093
1275.9	106.21	532.143	322.957	344.293	392.59	608.199	168.494	751.31	423.961	626.253	996.266	311.133
1276.88	321.912	266.234	362.104	495.148	392.59	521.635	239.757	964.729	281.243	810.657	683.367	433.192
1277.85	447.841	524.981	292.892	344.695	374.611	298.152	262.959	879.138	243.647	696.468	893.249	384.324
1278.82	267.695	532.828	404.289	162.587	166.865	486.057	178.572	760.507	246.806	507.167	765.545	347.354
1279.8	371.636	611.971	194.428	486.364	322.29	352.146	154.144	923.555	357.469	569.855	962.367	228.846
1280.77	169.045	590.107	172.899	251.764	442.853	422.227	279.774	654.912	293.323	681.63	889.285	348.359
1281.74	293.152	683.331	131.608	423.207	405.386	226.425	348.818	611.902	221.836	493.349	696.248	439.394
1282.72	263.724	577.118	131.156	396.64	379.996	343.651	438.601	821.638	238.209	507.33	722.041	361.397
1283.69	240.747	669.567	166.173	261.016	337.9	460.648	433.67	698.903	231.592	556.646	926.593	353.526
1284.66	138.768	614.19	117.429	308.117	397.918	458.083	264.302	539.097	289.847	560.9	761.922	348.763
1285.64	140.236	544.368	239.743	428.038	296.372	310.247	218.399	476.596	216.536	555.203	669.245	409.936
1286.61	238.983	569.745	285.168	320.931	322.098	307.779	252.812	609.371	179.724	540.161	745.848	315.655
1287.58	193.726	660.866	238.481	209.779	330.993	410.726	185.164	535.615	70.1274	556.022	803.517	377.668
1288.56	131.886	542.484	230.522	187.983	285.997	502.717	190.692	528.632	189.025	449.483	767.25	389.996
1289.53	121.5	435.613	210.15	216.934	88.7077	424.235	262.823	544.094	79.3754	512.393	763.976	339.138
1290.51	215.01	392.327	120.151	215.039	58.9688	341.16	240.596	547.559	63.8194	558.717	882.305	176.144
1291.48	91.4838	580.085	267.425	191.414	128.487	370.579	365.517	599.455	256.804	589.979	906.458	339.441
1292.45	69.5924	455.244	176.024	263.956	147.948	423.298	249.059	684.424	175.429	518.572	741.589	282.992
1293.43	135.361	344.989	251.468	373.054	334.009	218.06	290.598	644.97	270.416	615.067	847.639	243.935
1294.4	314.325	700.153	172.58	185.097	271.898	77.1474	153.054	538.854	305.543	583.404	786.972	363.167
1295.37	254.202	472.356	229.581	153.749	243.633	391.394	261.814	344.045	232.932	463.852	814.623	339.7
1296.35	266.336	281.618	163.765	188.935	389.338	242.288	281.28	508.466	81.835	655.538	776.244	325.883
1297.32	188.488	557.571	311.783	243.742	268.711	261.996	305.287	348.761	272.085	401.013	795.726	404.883
1298.29	191.359	277.587	190.909	312.323	568.736	274.566	112.456	743.634	84.268	575.15	687.689	454.522
1299.27	246.33	353.579	46.551	334.776	384.755	148.723	197.662	526.372	243.994	424.756	984.965	390.212
1300.24	145.962	438.554	93.5903	176.807	276.074	342.683	266.812	586.519	245.413	468.061	702.635	317.527
1301.21	177.21	438.046	165.792	215.146	214.97	360.178	308.47	591.459	275.857	479.998	428.698	302.639
1302.19	164.312	468.017	108.54	111.844	87.2693	367.911	288.128	480.972	191.902	463.811	545	193.004
1303.16	287.643	446.13	151.236	152.385	83.8441	194.089	235.309	316.63	181.649	405.205	562.983	149.801
1304.14	179.171	365.596	149.86	131.43	224.109	255.011	128.346	319.619	139.46	468.283	668.041	340.621
1305.11	87.0412	437.859	0.80973	110.268	345.546	334.05	164.424	387.114	104.058	588.983	657.511	278.99
1306.08	12.5113	437.038	221.038	64.2047	165.546	311.91	118.903	426.267	152.917	343.406	529.206	183.038
1307.06	70.5146	180.894	426.151	136.794	147.13	255.657	115.113	438.266	135.687	237.97	576.945	129.505
1308.03	68.5484	241.914	411.564	245.267	164.727	294.943	190.609	378.636	-24.3801	380.608	690.953	206.856
1309	85.5212	348.034	189.762	317.424	104.643	381.139	235.554	456.327	134.882	460.683	539.804	274.6
1309.98	145.19	365.131	278.085	265.652	43.7721	344.538	231.81	480.161	63.1843	403.429	379.276	198.671
1310.95	287.474	336.426	90.668	51.3015	180.285	358.225	243.043	348.962	1.63979	370.44	650.028	179.202
1311.92	185.319	511.389	209.486	356.263	141.491	300.826	218.59	385.669	122.03	376.604	618.179	183.586
1312.9	45.6354	351.931	140.186	328.23	0.01013	463.049	109.425	367.189	8.78355	452.958	510.783	174.445
1313.87	193.101	348.822	116.462	149.059	287.035	382.759	58.7029	393.478	121.668	450.827	751.037	200.767
1314.84	60.6579	385.927	127.785	5.5799	64.7231	343.951	95.0943	64.2979	197.431	517.903	501.535	39.1053
1315.82	76.6728	389.891	89.3456	164.692	258.68	186.344	78.2157	268.195	100.648	303.734	501.541	32.5292
1316.79	290.294	395.282	199.251	124.05	70.1809	204.18	178.129	442.021	140.533	410.127	483.468	-10.426
1317.77	182.337	535.275	188.516	94.455	44.724	172.276	131.595	465.233	151.699	449.998	399.38	30.7634
1318.74	202.209	380.784	216.338	196.651	244.239	284.704	254.995	303.937	136.871	547.624	436.931	163.104
1319.71	278.606	400.045	278.638	127.163	231.063	290.079	240.833	313.409	27.7115	402.177	588.544	144.769
1320.69	223.925	457.215	103.012	229.359	400.49	286.172	164.217	295.67	-31.2214	367.601	561	111.96
1321.66	206.586	430.79	147.041	191.319	150.651	229.43	89.2675	265.422	56.2561	459.156	612.057	106.496
1322.63	251.722	481.003	210.419	182.638	282.072	244.164	167.813	202.184	30.4335	445.143	586.204	199.73
1323.61	229.463	446.342	234.405	330.579	257.541	365.792	154.735	293.615	32.9893	397.216	300.928	206.176
1324.58	138.23	351.14	274.052	316.552	332.398	262.346	238.984	314.849	71.4546	449.022	354.468	220.314
1325.55	231.591	428.897	251.526	286.708	395.774	224.536	197.858	377.598	32.1049	513.792	445.579	238.183
1326.53	299.838	497.845	188.563	184.464	148.906	172.971	223.362	466.747	74.0464	511.682	410.102	118.056
1327.5	245.06	501.321	198.404	171.558	293.92	121.6	275.303	427.695	69.8831	458.165	495.571	7.6191
1328.47	100.629	667.017	190.067	83.7472	51.3238	201.951	145.68	412.129	126.365	291.506	502.845	71.7054
1329.45	193.931	557.559	235.297	166.302	314.532	196.46	230.39	359.507	138.703	397.971	618.356	294.325
1330.42	165.359	389.254	148.659	179.185	143.91	445.089	133.974	422.124	57.4464	378.846	541.065	6.21505
1331.4	228.142	356.843	110.715	168.773	279.746	375.458	226.649	214.935	213.967	388.658	411.159	212.5
1332.37	133.7	172.315	62.2421	193.923	347.442	248.791	281.795	409.188	77.1658	552.132	748.931	213.379
1333.34	92.1606	382.02	145.199	196.861	143.143	396.724	285.355	256.134	-102.369	479.017	664.97	216.298
1334.32	131.358	421.099	149.129	153.49	50.0835	433.948	241.185	286.95	48.9471	370.697	424.252	235.976
1335.29	129.673	346.248	67.0271	136.665	20.658	232.543	184.109	376.162	33.5968	413.514	563.199	325.081
1336.26	19.0031	497.845	114.619	242.149	338.813	271.957	137.978	442.082	98.048	376.117	654.41	210.831
1337.24	211.697	395.683	8.98922	252.985	150.989	245.014	88.4872	397.682	32.6238	371.948	402.461	54.2959
1338.21	234.221	400.424	69.0426	172.994	66.8993	141.688	109.429	307.919	86.4526	359.88	440.763	132.587
1339.18	131.447	311.645	112.951	246.122	171.595	218.468	118.197	259.129	54.5039	477.886	702.219	174.347
1340.16	109.696	201.382	-0.86057	153.527	98.6515	330.701	74.5377	270.736	-10.4803	451.571	548.83	66.2743
1341.13	60.6484	219.466	30.8088	178.715	88.1655	227.045	64.0123	383.941	45.672	413.186	417.835	3.71554
1342.1	87.5641	289.767	164.538	230.503	332.322	202.681	163.752	301.186	-85.4349	434.412	394.48	78.1506
1343.08	71.8817	454.028	323.215	225.435	439.718	290.75	119.963	397.612	26.7765	405.526	514.251	47.3239
1344.05	46.8071	408.301	150.098	136.838	311.156	235.678	94.3176	395.51	42.9759	396.011	632.822	81.1855
1345.03	85.8482	278.82	88.8537	152.967	404.246	281.539	96.8432	168.325	178.637	500.298	537.626	244.102
1346	157.844	182.897	172.73	259.169	202.15	302.479	154.176	166.34	235.401	583.669	468.269	270.551
1346.97	4.71741e-09	583.239	200.353	81.1631	228.182	355.069	92.7542	595.7	71.8946	561.647	327.447	318.394
1347.95	88.5865	318.45	216.188	121.44	243.178	223.813	107.503	145.949	91.1838	450.873	277.071	82.2706
1348.92	443.491	475.205	63.8784	131.129	292.328	381.913	293.91	373.538	161.48	543.837	397.453	210.263
1349.89	255.569	445.603	160.463	2.01946	106.992	400.405	-0.00157	464.977	2.7361	644.719	523.835	24.1553
1350.87	248.173	468.609	161.11	114.839	138.549	220.623	248.05	281.917	94.6117	444.297	616.599	106.68

## Sheet: Figure 3a
bare Au	phase angle
Log (frequency / Hz)	1.14 V	1.19 V	1.24 V	1.29 V	1.34 V	1.39 V	1.44 V	1.49 V	1.54 V	1.59 V	1.64 V	1.69 V	1.74 V	1.79 V	1.84 V
4.99978	14.3496	14.5705	14.7741	14.9832	15.2055	15.4265	15.633	15.8912	16.0659	16.3103	16.6061	16.9722	17.3871	17.7873	18.0609
4.91656	12.4504	12.6164	12.7805	12.9804	13.235	13.4554	13.6572	13.8751	14.0831	14.2913	14.575	14.9483	15.3303	15.6764	15.9111
4.83327	10.85	10.9773	11.113	11.3059	11.5611	11.7765	11.9939	12.2074	12.4086	12.6032	12.9034	13.2482	13.6184	13.9284	14.1323
4.75012	9.55245	9.64129	9.71013	9.9096	10.1733	10.4337	10.6363	10.8525	11.026	11.2405	11.5334	11.9086	12.23	12.5298	12.7317
4.66689	8.52826	8.58249	8.63116	8.83256	9.12318	9.40402	9.60951	9.80706	10.004	10.2178	10.5277	10.9133	11.2601	11.5186	11.6888
4.58354	7.75681	7.77515	7.78887	8.00276	8.33844	8.63394	8.83429	9.03654	9.26725	9.49257	9.82696	10.2059	10.5686	10.8506	11.0063
4.50024	7.19887	7.14442	7.16855	7.37827	7.75822	8.07734	8.29409	8.53127	8.7362	8.98361	9.34233	9.79215	10.184	10.4396	10.6208
4.41697	6.85149	6.77699	6.75673	6.98466	7.42332	7.8053	8.01142	8.26318	8.51131	8.8055	9.1857	9.67318	10.1056	10.3819	10.5855
4.33304	6.7197	6.60198	6.5635	6.8345	7.32712	7.72906	7.98174	8.27273	8.53225	8.83181	9.28761	9.82372	10.3285	10.6651	10.8879
4.24969	6.80136	6.64019	6.54969	6.83944	7.42938	7.86556	8.14591	8.46025	8.78736	9.13428	9.68234	10.2556	10.8307	11.2194	11.469
4.16732	7.0538	6.83945	6.72541	7.05557	7.73299	8.25858	8.55378	8.92472	9.25136	9.68772	10.2961	11.0043	11.6443	12.0779	12.4086
4.08314	7.47576	7.24975	7.09639	7.48011	8.25107	8.84192	9.17262	9.60662	9.99719	10.4701	11.1999	11.9812	12.7633	13.2628	13.6557
4.00043	8.11211	7.80044	7.59111	8.04509	8.96287	9.64978	10.0452	10.5283	11.0017	11.5224	12.3318	13.2961	14.1632	14.8257	15.2722
3.91656	8.91864	8.5465	8.29965	8.80879	9.88738	10.6677	11.1059	11.668	12.244	12.8457	13.7826	14.8841	15.9089	16.6886	17.2412
3.83327	9.95442	9.48651	9.20843	9.83807	11.0602	11.9835	12.4587	13.1168	13.7636	14.5149	15.5816	16.8829	18.0397	18.962	19.6171
3.75012	11.2434	10.6928	10.315	11.0497	12.4868	13.5575	14.0794	14.8408	15.6319	16.4837	17.7098	19.1934	20.5669	21.6171	22.4089
3.6668	12.7882	12.0948	11.6465	12.4966	14.2008	15.3823	16.006	16.9127	17.7917	18.8137	20.1921	21.9075	23.4249	24.6803	25.6212
3.58354	14.5693	13.769	13.2295	14.2288	16.1909	17.5437	18.2476	19.3001	20.3274	21.4896	23.065	24.9926	26.6456	28.0372	29.2042
3.50024	16.6683	15.72	15.0675	16.2527	18.5053	20.0432	20.8432	22.0277	23.1919	24.5619	26.3155	28.3697	30.166	31.7133	33.0675
3.41697	19.103	17.9886	17.2086	18.5565	21.1332	22.8688	23.7621	25.0762	26.3999	27.9165	29.8117	32.0462	33.8389	35.4977	37.0111
3.33304	21.9089	20.5852	19.6752	21.2365	24.1623	26.0644	27.0595	28.5205	29.9313	31.5721	33.6067	35.8758	37.7163	39.3463	40.915
3.24969	25.0798	23.5283	22.4227	24.217	27.449	29.5446	30.6292	32.2021	33.6718	35.446	37.4352	39.7253	41.4343	43.1426	44.8621
3.16732	28.5304	26.757	25.5239	27.4409	31.0103	33.2039	34.3464	35.9848	37.4681	39.2986	41.3306	43.4417	44.9775	46.6148	48.368
3.08314	32.326	30.3688	28.9489	31.0283	34.7764	37.0556	38.2548	39.8639	41.326	43.1323	45.1154	46.9322	48.2873	49.8342	51.6906
3.00043	36.2653	34.1419	32.5279	34.7087	38.5682	40.8388	42.0278	43.6052	44.9444	46.7295	48.5679	49.9898	51.0573	52.5126	54.3183
2.91656	39.9091	37.6412	35.8847	38.0851	41.9588	44.1895	45.3644	46.8158	48.0064	49.7583	51.4272	52.5824	53.1768	54.2871	56.2572
2.8348	43.8613	41.538	39.6636	41.8037	45.5367	47.6224	48.7458	50.0449	51.0559	52.7235	54.1736	54.748	54.9923	55.9521	58.1372
2.74935	47.7392	45.426	43.4926	45.4824	48.9851	50.8642	51.8995	53.0087	53.8018	55.378	56.5014	56.6647	56.2718	57.2678	59.4558
2.66642	51.1372	48.9144	46.974	48.7489	51.9183	53.5821	54.527	55.449	56.0337	57.4066	58.2142	57.8771	57.1347	57.9046	60.1296
2.58081	54.2207	52.1172	50.2388	51.7334	54.5629	55.9572	56.8052	57.5185	57.8756	59.1356	59.6959	58.6975	57.3435	58.1693	60.3453
2.50161	56.6548	54.6837	52.8955	54.1324	56.5855	57.7751	58.5036	59.0316	59.2177	60.1894	60.7627	59.1377	57.2241	57.7019	60.1102
2.41296	58.8876	57.1197	55.4256	56.4064	58.4218	59.3419	59.9641	60.313	60.2909	61.1122	61.4484	59.1229	56.6147	56.6388	59.4063
2.33203	60.4911	58.8752	57.3565	58.0561	59.7137	60.4391	60.9475	61.1306	60.9772	61.7078	61.8034	58.799	55.4798	55.3694	58.2687
2.24502	61.8328	60.4009	59.0141	59.4692	60.7783	61.2739	61.6855	61.7347	61.4081	62.069	61.8716	57.6437	53.8847	53.6592	56.7677
2.16584	62.7468	61.4492	60.1991	60.4823	61.4524	61.7975	62.1027	62.0386	61.6039	62.1706	61.6778	56.6325	52.0957	51.5772	54.7648
2.08672	63.3582	62.2033	61.0872	61.1996	61.904	62.1035	62.3285	62.1553	61.6218	62.0997	61.1776	55.0664	49.7123	49.2287	52.0707
1.98972	63.6232	62.7221	61.7185	61.5893	62.0441	62.1184	62.222	61.9855	61.3497	61.6661	60.0563	52.6572	46.3239	45.6943	48.6838
1.91666	63.3721	62.4659	61.6722	61.4417	61.6064	61.5286	61.6211	61.3133	60.5956	60.8123	58.473	50.1632	43.3131	42.148	45.76
1.83334	63.4845	62.8842	62.2188	61.8835	61.7885	61.6024	61.6287	61.2825	60.4795	60.4947	57.2813	47.7039	40.2186	38.8029	42.2863
1.74997	64.0284	63.2227	62.6949	62.2683	62.0895	61.8178	61.7908	61.3766	60.5139	60.1466	55.5763	44.2433	36.1272	34.5366	38.0409
1.66671	63.9118	63.1364	62.7002	62.2246	61.9355	61.6156	61.5276	61.1279	60.1996	59.595	54.1155	41.9754	33.7159	32.1352	35.6291
1.58331	64.0712	63.3353	62.9246	62.4402	62.0292	61.645	61.5424	61.1287	60.1506	58.9957	52.1279	38.8397	30.4916	28.9508	32.1812
1.49996	64.169	63.2981	63.1902	62.6636	62.0674	61.6407	61.5139	61.0992	60.0565	58.2925	49.8509	35.6014	27.4532	25.8914	29.0579
1.41664	64.3915	63.5492	63.2876	62.7242	62.2355	61.7837	61.599	61.2112	60.0762	57.5318	47.3198	32.4626	24.502	23.0364	26.056
1.33325	64.645	63.8084	63.5106	63.1051	62.463	61.9791	61.814	61.4534	60.2169	56.666	44.6499	29.3418	21.7688	20.4306	23.1059
1.24993	65.0216	64.1754	63.8226	63.3855	62.807	62.3312	62.1478	61.8183	60.4303	55.7223	41.7675	26.362	19.268	18.1482	20.4529
1.16673	65.5742	64.5767	64.2977	63.893	63.2796	62.7963	62.5998	62.3143	60.7812	54.6069	38.8309	23.5487	17.0309	16.0186	18.362
1.0835	66.2766	65.1279	64.7745	64.5191	63.8741	63.4058	63.1909	62.9374	61.2008	53.3831	35.8127	21.0204	15.2095	14.1355	16.5456
1	66.6979	65.6258	65.2696	65.1012	64.355	63.9112	63.7907	63.6058	61.4938	51.8013	32.5647	18.6384	13.3389	12.4806	14.7652
0.91666	67.6888	66.4381	65.8658	65.8234	65.1797	64.7905	64.5609	64.3207	62.0065	50.2832	29.6088	16.5324	11.969	11.0907	13.3079
0.83334	68.4351	67.1548	66.8362	66.9386	66.0226	65.6457	65.3979	65.1576	62.54	48.6036	26.8153	14.8546	10.6872	9.84374	11.9691
0.74997	69.7301	68.1724	67.6816	67.2735	66.9829	66.6623	66.4308	66.1143	63.0143	46.5823	24.0809	13.0867	9.61183	8.93009	11.0127
0.66671	70.4292	69.0688	68.3493	68.2982	67.9887	67.6496	67.3998	67.0964	63.3512	44.4154	21.494	11.7602	8.53606	8.0464	9.34677
0.58331	71.5778	70.0169	69.106	69.1078	68.9421	68.7067	68.3347	68.0768	63.5797	41.9631	19.0698	10.3234	7.77661	7.63514	8.49711
0.49996	72.5279	70.8079	70.0644	70.1281	69.9615	69.6852	69.3802	68.9401	63.7017	39.4055	16.8215	9.02667	7.24819	7.16417	8.8311
0.41664	73.1141	71.506	70.4712	70.875	70.7062	70.3721	70.1163	69.5057	63.4119	36.5301	15.0101	8.06007	6.5643	6.26659	7.88194
0.33325	74.3766	72.604	71.3407	71.4651	71.7491	71.4944	71.0679	70.4347	63.0006	33.6392	13.0007	7.24537	5.35024	5.3911	7.23498
0.24993	74.6762	73.0425	71.7264	72.302	72.1715	71.9736	71.5505	70.7591	62.0627	30.462	11.3306	6.31189	5.62366	5.67532	8.77456
0.16673	75.9681	74.3549	73.1334	73.6964	73.6509	73.51	72.9061	72.0008	61.4662	27.2218	9.42384	5.51273	5.2923	5.17481	5.64673
0.0835	76.061	74.2852	72.9542	73.7373	73.8437	73.674	73.1524	71.9089	59.5758	24.2044	8.6389	4.80126	5.10967	3.89076	6.34352
0	76.2449	74.4629	72.9526	73.7464	73.774	73.6241	72.9855	71.6824	57.3719	21.1932	7.59	4.3571	4.09974	3.26926	5.08863
-0.08334	76.0076	74.4679	72.8352	73.2929	73.57	73.4265	72.7828	71.1447	54.7103	18.3835	5.56026	3.73017	4.23142	4.65275	6.28554
-0.16666	75.6095	74.0899	72.2291	72.8562	73.2977	73.1611	72.522	70.5106	51.8481	15.953	4.98936	3.3427	3.16067	3.70349	4.83677
-0.25003	76.2573	74.1404	72.1344	72.6575	73.0566	72.9429	72.2151	69.7969	48.7771	13.8776	4.37204	2.72381	3.74905	4.31691	1.40229
-0.33329	75.6296	73.681	71.5686	72.2745	72.5184	72.5277	71.6683	69.032	45.2675	12.2973	3.92391	2.38895	3.0578	5.73554	9.11447
-0.41669	75.4662	73.2034	70.7483	71.7493	72.0576	72.0354	71.1942	67.9508	41.7341	10.34	3.67792	2.23894	4.14609	3.13187	7.3679
-0.50004	74.9212	72.6655	70.1926	70.9703	71.3712	71.3915	70.4581	66.685	37.9575	8.94615	3.37682	1.39409	4.14707	4.68545	4.96181
-0.58336	74.6148	72.1549	69.3907	70.0334	70.6124	70.7015	69.5898	65.2451	34.2861	8.03888	2.26553	2.99741	3.55003	6.83104	10.6917
-0.66675	73.7992	71.6393	68.3667	68.99	69.6618	69.7246	68.6196	63.5057	30.6097	6.62094	2.18921	0.66555	2.46636	6.07031	8.76956
-0.75007	73.3914	70.5306	67.4239	68.0821	68.6037	68.7505	67.4102	61.5428	27.1696	5.72428	3.11535	2.01882	2.6772	3.43894	8.54642
-0.83327	72.3267	69.6046	66.351	66.9536	67.4338	67.5271	66.0766	59.4485	23.8484	5.09232	3.10588	2.16146	3.55729	3.57505	3.83655
-0.9165	71.4603	68.5236	64.9601	65.4804	66.0995	66.2181	64.6033	57.0644	20.8156	4.49384	2.7143	0.59486	4.17429	4.84239	2.66916
-1	70.342	67.2381	63.7681	64.0931	64.6447	64.6973	62.9782	54.3816	18.1161	3.75442	2.96579	0.23322	6.5089	4.34824	3.80316

## Sheet: Figure 3b
C(bpy)Cu(OH)2	phase angle
Log (frequency / Hz)	1.14 V	1.19 V	1.24 V	1.29 V	1.34 V	1.39 V	1.44 V	1.49 V	1.54 V	1.59 V	1.64 V	1.69 V	1.74 V	1.79 V	1.84 V
4.99978	25.9304	25.7735	25.7366	25.7084	25.7171	25.7364	25.7602	25.7697	25.819	25.8636	25.9144	26.0061	26.2774	26.6113	27.1905
4.91656	22.6909	22.5249	22.4648	22.4156	22.4046	22.4251	22.4322	22.4568	22.4856	22.5203	22.5726	22.6865	22.8908	23.1562	23.6531
4.83327	19.6593	19.4582	19.3564	19.3173	19.2696	19.3095	19.2944	19.3052	19.3355	19.363	19.4211	19.5158	19.6638	19.8876	20.2969
4.75012	16.9283	16.6726	16.5426	16.5019	16.4325	16.4371	16.4349	16.4355	16.4526	16.4765	16.5258	16.5914	16.7352	16.9199	17.2507
4.66689	14.5665	14.2584	14.1404	14.0434	13.991	13.9719	13.9457	13.9599	13.9479	13.9502	14.0195	14.0504	14.1799	14.3299	14.6067
4.58354	12.5661	12.2012	12.0337	11.9224	11.8668	11.814	11.773	11.7695	11.7529	11.7837	11.7853	11.8516	11.9463	12.0612	12.2785
4.50024	10.8727	10.4431	10.2045	10.0643	9.98529	9.94154	9.88548	9.87483	9.84691	9.86786	9.88305	9.93769	10.0027	10.0988	10.2902
4.41697	9.50545	8.99707	8.73441	8.58549	8.47174	8.39757	8.3345	8.30659	8.28146	8.28258	8.3102	8.3447	8.39287	8.46031	8.60619
4.33304	8.40287	7.82676	7.50334	7.31774	7.18999	7.10396	7.02407	6.99161	6.94572	6.95656	6.96054	6.99559	7.04535	7.08545	7.20886
4.24969	7.61973	6.91111	6.54495	6.31464	6.16435	6.04992	5.95676	5.89422	5.84284	5.84389	5.85311	5.87829	5.91373	5.94954	6.03712
4.16732	7.04688	6.23152	5.79289	5.52023	5.32819	5.20672	5.12101	5.02215	4.95688	4.96176	4.97503	4.99533	5.01174	5.03874	5.08856
4.08314	6.68207	5.74918	5.24309	4.88902	4.69035	4.51953	4.38973	4.3048	4.23958	4.21704	4.22397	4.25824	4.24237	4.26605	4.31787
4.00043	6.52926	5.4286	4.83269	4.44214	4.18731	3.99571	3.85693	3.73728	3.65503	3.63362	3.64857	3.66356	3.66452	3.66764	3.70811
3.91656	6.53076	5.2393	4.55005	4.09459	3.80821	3.57749	3.38786	3.25239	3.17599	3.13937	3.15807	3.17942	3.1648	3.18652	3.18521
3.83327	6.69679	5.23899	4.42662	3.88415	3.55703	3.2869	3.07239	2.93081	2.81907	2.7831	2.77115	2.84495	2.82841	2.804	2.8118
3.75012	7.09579	5.37303	4.4414	3.81101	3.42035	3.09976	2.86519	2.69237	2.56363	2.51406	2.54904	2.56611	2.52581	2.52825	2.53474
3.6668	7.66017	5.65022	4.54118	3.83181	3.37068	3.01342	2.72353	2.54006	2.37076	2.33791	2.37069	2.3793	2.34989	2.35991	2.33444
3.58354	8.39663	6.09241	4.78719	3.9466	3.42959	3.01216	2.66872	2.43351	2.22653	2.2051	2.26333	2.28695	2.26725	2.26209	2.22979
3.50024	9.32359	6.61247	5.13438	4.15766	3.54842	3.05319	2.6862	2.41254	2.21458	2.14875	2.19704	2.24313	2.21609	2.21074	2.19063
3.41697	10.4496	7.32855	5.60748	4.45908	3.72826	3.20419	2.76614	2.45047	2.22875	2.13518	2.21918	2.26892	2.26209	2.25034	2.20981
3.33304	11.8324	8.20038	6.20867	4.87976	4.05316	3.41352	2.89088	2.54869	2.27434	2.19918	2.27306	2.35282	2.32481	2.32057	2.29826
3.24969	13.4552	9.25816	6.94501	5.42645	4.44337	3.71362	3.11148	2.7025	2.39924	2.30538	2.39546	2.48967	2.4728	2.48203	2.46293
3.16732	15.3295	10.499	7.8282	6.04121	4.89626	4.08652	3.39492	2.94808	2.5631	2.46772	2.57258	2.70413	2.70699	2.70656	2.69411
3.08314	17.5517	11.9898	8.8758	6.82352	5.51121	4.53908	3.74346	3.20288	2.80736	2.66984	2.81796	2.95353	2.99211	3.00014	2.98158
3.00043	20.042	13.6835	10.0867	7.72532	6.21711	5.10364	4.18392	3.55905	3.08929	2.95316	3.12005	3.29616	3.33566	3.38497	3.36888
2.91656	22.4211	15.1443	10.9847	8.24038	6.48644	5.18607	4.13907	3.79381	3.25029	3.09196	3.31501	3.12181	3.20883	3.32057	3.32936
2.8348	25.6327	17.4793	12.7079	9.56055	7.54145	6.0642	4.84534	4.31421	3.69842	3.52853	3.78717	3.7062	3.80893	3.95197	3.99006
2.74935	29.2969	20.2307	14.7642	11.1189	8.79649	7.09564	5.68303	4.69266	4.24058	4.04821	4.36991	4.38466	4.53933	4.73022	4.77087
2.66642	33.0697	23.2026	17.0201	12.8602	10.1885	8.24272	6.60697	5.45424	4.63767	4.62998	4.7853	5.14593	5.32257	5.56723	5.61411
2.58081	37.1219	26.5976	19.6618	14.9038	11.8445	9.59482	7.71269	6.36108	5.40774	5.14142	5.60122	6.03382	6.25433	6.58231	6.62399
2.50161	40.8855	30.0042	22.3822	17.051	13.5699	11.0311	8.87016	7.31329	6.2071	5.92009	6.46376	6.96355	7.24475	7.62204	7.67448
2.41296	44.9928	34.0677	25.7736	19.7782	15.7867	12.86	10.365	8.53292	7.24667	6.91466	7.56181	8.15513	8.5107	8.97222	9.03856
2.33203	48.5743	37.8803	29.1522	22.5513	18.078	14.7883	11.9189	9.8103	8.32763	7.94145	8.72457	9.4244	9.82582	10.3821	10.4116
2.24502	52.1222	42.0397	33.0426	25.8789	20.8869	17.1504	13.8455	11.3969	9.66696	9.22121	10.1371	10.9941	11.4603	12.1278	12.0421
2.16584	55.0553	45.7281	36.7214	29.184	23.7412	19.6081	15.8675	13.0456	11.0587	10.5564	11.6197	12.637	13.1601	13.9254	13.6996
2.08672	57.6687	49.2622	40.4695	32.7138	26.8652	22.3488	18.1427	14.9298	12.6475	12.0646	13.3085	14.5078	15.096	15.9246	15.4935
1.98972	60.2786	53.1143	44.8631	37.076	30.8937	25.9471	21.1622	17.4325	14.7293	14.0302	15.5197	16.965	17.6005	18.532	17.6844
1.91666	61.496	55.3164	47.6012	39.9868	33.658	28.462	23.2766	19.1175	16.0862	15.2743	16.9726	18.6556	19.3344	20.1999	18.916
1.83334	63.3982	58.2887	51.3627	44.1184	37.8065	32.426	26.826	22.1554	18.7033	17.7296	19.6705	21.6497	22.3205	23.109	21.0328
1.74997	65.5645	61.6576	55.7564	49.186	43.0819	37.6838	31.7066	26.4168	22.4076	21.1766	23.4359	25.8319	26.428	26.8493	23.4788
1.66671	66.3706	63.1461	57.9102	51.8502	46.0319	40.8023	34.6826	29.0803	24.7854	23.4305	25.8299	28.4059	28.9167	29.0152	24.6705
1.58331	67.5864	65.2262	60.7492	55.4491	50.0768	45.0586	38.9236	33.0755	28.3055	26.6723	29.3438	32.1939	32.511	31.8865	26.0503
1.49996	68.5144	66.9156	63.1778	58.6097	53.779	49.1615	43.1569	37.1425	32.0467	30.103	32.9237	35.9971	35.99	34.4295	26.9258
1.41664	69.4315	68.4078	65.3561	61.5096	57.2648	53.0953	47.3784	41.3479	36.0061	33.73	36.6059	39.814	39.3213	36.6263	27.2659
1.33325	70.3015	69.743	67.2601	64.0984	60.4219	56.8004	51.4915	45.5643	40.1076	37.4705	40.2941	43.496	42.3757	38.2903	27.071
1.24993	71.0919	70.9108	68.969	66.4472	63.2926	60.181	55.3428	49.6978	44.2213	41.214	43.8463	46.9259	45	39.3948	26.3546
1.16673	71.901	71.9732	70.4937	68.4866	65.8756	63.2578	58.9603	53.6848	48.3109	44.8908	47.2357	50.0034	47.1812	39.8096	25.1883
1.0835	72.7002	72.992	71.8031	70.3371	68.17	66.0332	62.2731	57.4055	52.2317	48.4265	50.3275	52.6204	48.7667	39.594	23.6433
1	73.5054	74.0025	73.1121	72.1933	70.4035	68.5266	65.1887	60.7572	55.9547	51.8566	53.1963	54.5846	49.6166	38.8672	21.7458
0.91666	74.1649	74.6998	74.0469	73.2945	71.8608	70.4911	67.7114	63.9766	59.3744	54.8137	55.5411	56.3316	49.8923	37.1645	18.8619
0.83334	74.9089	75.5308	75.0699	74.6331	73.4653	72.4127	70.0677	66.5847	62.49	57.5698	57.5852	57.2215	49.5472	35.2828	17.5812
0.74997	75.68	76.4157	75.9358	75.7269	74.9956	74.2096	72.2283	69.0999	65.1914	59.9891	59.1341	57.7451	48.6073	32.9854	15.8749
0.66671	76.346	77.0785	76.8929	76.8525	76.1755	75.6358	73.9904	71.257	67.6846	62.1039	60.4853	57.7759	47.116	30.3902	14.1327
0.58331	76.9239	77.7649	77.7288	78.0085	77.3228	76.949	75.4914	73.1852	69.8632	64.1168	61.5048	57.2248	45.1018	27.72	12.5736
0.49996	77.7577	78.5119	78.4964	78.7911	78.4368	78.2217	77.087	74.972	71.986	65.8092	62.2966	56.4348	42.5792	25.0047	11.041
0.41664	78.3596	78.8753	79.0052	79.3638	79.1221	79.1464	78.1834	76.276	73.5367	67.0598	62.5695	54.9731	39.6727	22.4084	9.86974
0.33325	79.1318	79.6969	79.8317	80.2836	80.1291	80.1304	79.4452	77.7713	75.193	68.5833	62.8498	53.2854	36.6581	19.9346	8.6334
0.24993	79.3939	80.0781	80.1731	80.8525	80.7521	80.8178	80.172	78.6676	76.3111	69.4172	62.5468	50.9898	33.5517	17.6388	7.62706
0.16673	80.5665	81.2249	81.3207	81.9861	82.0117	82.1188	81.6138	80.3274	78.213	71.1412	62.7207	48.7144	30.3038	15.4433	6.66834
0.0835	80.9362	81.3842	81.6093	82.1861	82.4143	82.5895	82.0667	80.8238	78.765	71.4549	61.7368	45.8293	27.2746	13.6842	6.11624
0	80.889	81.527	81.6414	82.4716	82.4363	82.8006	82.4108	81.303	79.2659	71.6476	60.3934	42.6367	24.3423	11.925	5.24124
-0.08334	80.8306	81.457	81.6569	82.513	82.4537	82.7258	82.5315	81.4361	79.4786	71.3674	58.564	39.297	21.261	10.3012	4.52682
-0.16666	80.9106	81.6355	81.8312	82.6832	82.5715	82.7998	82.4267	81.6575	79.6093	71.1504	56.5874	35.9524	18.897	9.03582	3.70817
-0.25003	80.9471	81.6907	81.7569	82.8005	82.8942	83.0979	82.6919	81.7786	79.5763	70.6324	54.6009	32.7925	16.808	8.13941	3.80192
-0.33329	81.2358	81.7918	81.8734	83.0038	82.8494	83.0568	82.7941	81.7686	79.6672	70.043	52.1011	29.8532	15.0246	7.4656	3.91572
-0.41669	81.2028	81.7366	81.9646	83.088	82.9921	83.1829	82.7475	81.8183	79.355	69.2316	49.5649	26.9269	13.3877	6.62757	2.98812
-0.50004	81.1842	81.8495	81.9339	83.143	82.9112	83.0881	82.7887	81.7454	79.1853	68.1986	46.8254	24.3452	11.9563	6.06126	2.74022
-0.58336	81.2384	81.8004	81.811	83.1477	82.8908	82.9968	82.6946	81.639	78.7917	66.8042	40.3151	21.9141	10.6475	5.43955	2.65486
-0.66675	81.1439	81.6862	81.7654	83.0967	82.7675	82.875	82.5723	81.442	78.3346	65.3067	38.0044	19.641	9.57431	5.09356	2.49724
-0.75007	80.9444	81.4891	81.5172	82.9468	82.6372	82.6699	82.2906	81.081	77.7376	63.5498	35.3723	17.7453	8.60257	4.51823	2.07724
-0.83327	80.9871	81.3275	81.2937	82.9608	82.3829	82.4918	82.1709	80.8222	76.944	61.4273	32.9703	15.984	7.47657	4.20905	2.24019
-0.9165	80.7164	81.3012	81.0831	82.6165	82.1572	82.2352	81.7636	80.5103	76.1255	59.0694	30.5064	14.1736	7.26612	3.74296	1.81691
-1	80.6356	81.0161	80.8707	82.5671	81.8398	81.8565	81.4555	80.0151	75.038	56.4358	28.2961	13.1486	6.89397	3.34378	1.84338

## Sheet: Figure 3c 
Potential/V	Rct of bare Au	Rct of (bpy)Cu(OH)2
1.44	116328	23118.9
1.49	15984.5	9341.81
1.54	1572.64	1645.71
1.59	298.049	383.834
1.64	113.385	130.781
1.69	63.9618	53.4742
1.74	49.9888	53.223
1.79	49.141	45.7812
1.84	61.073	44.9962

[truncated: 13 more sheets: Figure 3d, Figure 4a, Figure S1, Figure S2, Figure S3, Figure S4, Figure S6, Figure S7a, Figure S7b, Figure S8, Figure S9, Figure S10a, Figure S10b]
